# Supplementary material for: A comprehensive mechanism for 5-carboxylcytosine-induced transcriptional pausing revealed by Markov state models
Source: J Biol Chem. 2021 May 13;296:100735. doi: 10.1016/j.jbc.2021.100735 (PMC8191312; doi:10.1016/j.jbc.2021.100735)
Supplement: Supplemental Data S1 [file mmc2.txt]

CA:GLY1131(Rpb2) - P:CAC15(tDNA)
CB:GLU1132(Rpb2) - P:CAC15(tDNA)
CG:GLU1132(Rpb2) - P:CAC15(tDNA)
CD:GLU1132(Rpb2) - P:CAC15(tDNA)
OE1:GLU1132(Rpb2) - P:CAC15(tDNA)
OE2:GLU1132(Rpb2) - P:CAC15(tDNA)
CA:MET1133(Rpb2) - P:CAC15(tDNA)
CB:MET1133(Rpb2) - P:CAC15(tDNA)
CG:MET1133(Rpb2) - P:CAC15(tDNA)
SD:MET1133(Rpb2) - P:CAC15(tDNA)
CE:MET1133(Rpb2) - P:CAC15(tDNA)
CA:GLU1134(Rpb2) - P:CAC15(tDNA)
CB:GLU1134(Rpb2) - P:CAC15(tDNA)
CG:GLU1134(Rpb2) - P:CAC15(tDNA)
OE2:GLU1134(Rpb2) - P:CAC15(tDNA)
CA:GLY1131(Rpb2) - O1P:CAC15(tDNA)
CA:GLU1132(Rpb2) - O1P:CAC15(tDNA)
CD:GLU1132(Rpb2) - O1P:CAC15(tDNA)
OE1:GLU1132(Rpb2) - O1P:CAC15(tDNA)
OE2:GLU1132(Rpb2) - O1P:CAC15(tDNA)
CA:MET1133(Rpb2) - O1P:CAC15(tDNA)
CB:MET1133(Rpb2) - O1P:CAC15(tDNA)
CG:MET1133(Rpb2) - O1P:CAC15(tDNA)
CE:MET1133(Rpb2) - O1P:CAC15(tDNA)
CB:GLU1134(Rpb2) - O1P:CAC15(tDNA)
CG:GLU1134(Rpb2) - O1P:CAC15(tDNA)
OE2:GLU1134(Rpb2) - O1P:CAC15(tDNA)
CA:GLY1131(Rpb2) - O2P:CAC15(tDNA)
CA:GLU1132(Rpb2) - O2P:CAC15(tDNA)
CG:GLU1132(Rpb2) - O2P:CAC15(tDNA)
CD:GLU1132(Rpb2) - O2P:CAC15(tDNA)
OE1:GLU1132(Rpb2) - O2P:CAC15(tDNA)
CB:MET1133(Rpb2) - O2P:CAC15(tDNA)
CG:MET1133(Rpb2) - O2P:CAC15(tDNA)
SD:MET1133(Rpb2) - O2P:CAC15(tDNA)
CE:MET1133(Rpb2) - O2P:CAC15(tDNA)
CA:GLU1134(Rpb2) - O2P:CAC15(tDNA)
CB:GLU1134(Rpb2) - O2P:CAC15(tDNA)
CG:GLU1134(Rpb2) - O2P:CAC15(tDNA)
OE1:GLU1134(Rpb2) - O2P:CAC15(tDNA)
OE2:GLU1134(Rpb2) - O2P:CAC15(tDNA)
CA:GLY1131(Rpb2) - C5':CAC15(tDNA)
CA:GLU1132(Rpb2) - C5':CAC15(tDNA)
CG:GLU1132(Rpb2) - C5':CAC15(tDNA)
OE2:GLU1132(Rpb2) - C5':CAC15(tDNA)
CA:MET1133(Rpb2) - C5':CAC15(tDNA)
CB:MET1133(Rpb2) - C5':CAC15(tDNA)
CG:MET1133(Rpb2) - C5':CAC15(tDNA)
CA:GLU1134(Rpb2) - C5':CAC15(tDNA)
CG:GLU1134(Rpb2) - C5':CAC15(tDNA)
OE1:GLU1134(Rpb2) - C5':CAC15(tDNA)
OE2:GLU1134(Rpb2) - C5':CAC15(tDNA)
CA:GLY1131(Rpb2) - O5':CAC15(tDNA)
CA:GLU1132(Rpb2) - O5':CAC15(tDNA)
CB:GLU1132(Rpb2) - O5':CAC15(tDNA)
CG:GLU1132(Rpb2) - O5':CAC15(tDNA)
CD:GLU1132(Rpb2) - O5':CAC15(tDNA)
OE1:GLU1132(Rpb2) - O5':CAC15(tDNA)
OE2:GLU1132(Rpb2) - O5':CAC15(tDNA)
CA:MET1133(Rpb2) - O5':CAC15(tDNA)
CB:MET1133(Rpb2) - O5':CAC15(tDNA)
CG:MET1133(Rpb2) - O5':CAC15(tDNA)
CE:MET1133(Rpb2) - O5':CAC15(tDNA)
CB:GLU1134(Rpb2) - O5':CAC15(tDNA)
OE1:GLU1134(Rpb2) - O5':CAC15(tDNA)
CA:GLY1131(Rpb2) - C4':CAC15(tDNA)
CB:GLU1132(Rpb2) - C4':CAC15(tDNA)
CG:GLU1132(Rpb2) - C4':CAC15(tDNA)
CD:GLU1132(Rpb2) - C4':CAC15(tDNA)
OE1:GLU1132(Rpb2) - C4':CAC15(tDNA)
CA:MET1133(Rpb2) - C4':CAC15(tDNA)
CG:MET1133(Rpb2) - C4':CAC15(tDNA)
SD:MET1133(Rpb2) - C4':CAC15(tDNA)
CA:GLU1134(Rpb2) - C4':CAC15(tDNA)
CB:GLU1134(Rpb2) - C4':CAC15(tDNA)
CG:GLU1134(Rpb2) - C4':CAC15(tDNA)
CD:GLU1134(Rpb2) - C4':CAC15(tDNA)
OE1:GLU1134(Rpb2) - C4':CAC15(tDNA)
CA:GLY1131(Rpb2) - O4':CAC15(tDNA)
CB:GLU1132(Rpb2) - O4':CAC15(tDNA)
OE1:GLU1132(Rpb2) - O4':CAC15(tDNA)
OE2:GLU1132(Rpb2) - O4':CAC15(tDNA)
SD:MET1133(Rpb2) - O4':CAC15(tDNA)
CA:GLU1134(Rpb2) - O4':CAC15(tDNA)
CB:GLU1134(Rpb2) - O4':CAC15(tDNA)
CG:GLU1134(Rpb2) - O4':CAC15(tDNA)
OE1:GLU1134(Rpb2) - O4':CAC15(tDNA)
CA:GLY1131(Rpb2) - C3':CAC15(tDNA)
CD:GLU1132(Rpb2) - C3':CAC15(tDNA)
OE1:GLU1132(Rpb2) - C3':CAC15(tDNA)
OE2:GLU1132(Rpb2) - C3':CAC15(tDNA)
CB:MET1133(Rpb2) - C3':CAC15(tDNA)
SD:MET1133(Rpb2) - C3':CAC15(tDNA)
CE:MET1133(Rpb2) - C3':CAC15(tDNA)
CA:GLU1134(Rpb2) - C3':CAC15(tDNA)
OE2:GLU1134(Rpb2) - C3':CAC15(tDNA)
CA:GLY1131(Rpb2) - O3':CAC15(tDNA)
CB:GLU1132(Rpb2) - O3':CAC15(tDNA)
CG:GLU1132(Rpb2) - O3':CAC15(tDNA)
CD:GLU1132(Rpb2) - O3':CAC15(tDNA)
OE1:GLU1132(Rpb2) - O3':CAC15(tDNA)
OE2:GLU1132(Rpb2) - O3':CAC15(tDNA)
CA:MET1133(Rpb2) - O3':CAC15(tDNA)
CG:MET1133(Rpb2) - O3':CAC15(tDNA)
CE:MET1133(Rpb2) - O3':CAC15(tDNA)
CA:GLU1134(Rpb2) - O3':CAC15(tDNA)
CB:GLU1134(Rpb2) - O3':CAC15(tDNA)
CG:GLU1134(Rpb2) - O3':CAC15(tDNA)
OE1:GLU1134(Rpb2) - O3':CAC15(tDNA)
CA:GLY1131(Rpb2) - C2':CAC15(tDNA)
CG:GLU1132(Rpb2) - C2':CAC15(tDNA)
OE1:GLU1132(Rpb2) - C2':CAC15(tDNA)
CA:MET1133(Rpb2) - C2':CAC15(tDNA)
CB:MET1133(Rpb2) - C2':CAC15(tDNA)
CE:MET1133(Rpb2) - C2':CAC15(tDNA)
CA:GLU1134(Rpb2) - C2':CAC15(tDNA)
CB:GLU1134(Rpb2) - C2':CAC15(tDNA)
CG:GLU1134(Rpb2) - C2':CAC15(tDNA)
OE1:GLU1134(Rpb2) - C2':CAC15(tDNA)
OE2:GLU1134(Rpb2) - C2':CAC15(tDNA)
CA:GLY1131(Rpb2) - C1':CAC15(tDNA)
CG:GLU1132(Rpb2) - C1':CAC15(tDNA)
OE1:GLU1132(Rpb2) - C1':CAC15(tDNA)
OE2:GLU1132(Rpb2) - C1':CAC15(tDNA)
CB:MET1133(Rpb2) - C1':CAC15(tDNA)
CG:MET1133(Rpb2) - C1':CAC15(tDNA)
CE:MET1133(Rpb2) - C1':CAC15(tDNA)
CG:GLU1134(Rpb2) - C1':CAC15(tDNA)
OE2:GLU1134(Rpb2) - C1':CAC15(tDNA)
CA:GLY1131(Rpb2) - O2:CAC15(tDNA)
CA:GLU1132(Rpb2) - O2:CAC15(tDNA)
CG:GLU1132(Rpb2) - O2:CAC15(tDNA)
OE1:GLU1132(Rpb2) - O2:CAC15(tDNA)
OE2:GLU1132(Rpb2) - O2:CAC15(tDNA)
CB:GLU1134(Rpb2) - O2:CAC15(tDNA)
CG:GLU1134(Rpb2) - O2:CAC15(tDNA)
OE1:GLU1134(Rpb2) - O2:CAC15(tDNA)
OE2:GLU1134(Rpb2) - O2:CAC15(tDNA)
CA:GLY1131(Rpb2) - N3:CAC15(tDNA)
CG:GLU1132(Rpb2) - N3:CAC15(tDNA)
CG:MET1133(Rpb2) - N3:CAC15(tDNA)
CA:GLU1134(Rpb2) - C4:CAC15(tDNA)
CG:GLU1132(Rpb2) - N4:CAC15(tDNA)
OE2:GLU1132(Rpb2) - N4:CAC15(tDNA)
CB:MET1133(Rpb2) - N4:CAC15(tDNA)
CG:MET1133(Rpb2) - N4:CAC15(tDNA)
SD:MET1133(Rpb2) - N4:CAC15(tDNA)
CA:GLU1134(Rpb2) - N4:CAC15(tDNA)
CD:GLU1134(Rpb2) - N4:CAC15(tDNA)
OE2:GLU1134(Rpb2) - N4:CAC15(tDNA)
CA:GLY1131(Rpb2) - C5:CAC15(tDNA)
CA:GLU1132(Rpb2) - C5:CAC15(tDNA)
CG:GLU1132(Rpb2) - C5:CAC15(tDNA)
CD:GLU1132(Rpb2) - C5:CAC15(tDNA)
OE2:GLU1132(Rpb2) - C5:CAC15(tDNA)
CA:MET1133(Rpb2) - C5:CAC15(tDNA)
CG:MET1133(Rpb2) - C5:CAC15(tDNA)
CB:GLU1134(Rpb2) - C5:CAC15(tDNA)
OE1:GLU1134(Rpb2) - C5:CAC15(tDNA)
CA:GLY1131(Rpb2) - C6:CAC15(tDNA)
CG:GLU1132(Rpb2) - C6:CAC15(tDNA)
OE1:GLU1132(Rpb2) - C6:CAC15(tDNA)
CA:MET1133(Rpb2) - C6:CAC15(tDNA)
CG:MET1133(Rpb2) - C6:CAC15(tDNA)
CE:MET1133(Rpb2) - C6:CAC15(tDNA)
CB:GLU1134(Rpb2) - C6:CAC15(tDNA)
CG:GLU1134(Rpb2) - C6:CAC15(tDNA)
OE1:GLU1134(Rpb2) - C6:CAC15(tDNA)
OP1:C8(RNA) - P:CAC15(tDNA)
OP2:C8(RNA) - P:CAC15(tDNA)
O2':C8(RNA) - P:CAC15(tDNA)
P:C8(RNA) - O1P:CAC15(tDNA)
OP2:C8(RNA) - O1P:CAC15(tDNA)
C5':C8(RNA) - O1P:CAC15(tDNA)
C6:C8(RNA) - O1P:CAC15(tDNA)
N4:C8(RNA) - O1P:CAC15(tDNA)
C2':C8(RNA) - O1P:CAC15(tDNA)
P:C8(RNA) - O2P:CAC15(tDNA)
OP1:C8(RNA) - O2P:CAC15(tDNA)
OP2:C8(RNA) - O2P:CAC15(tDNA)
C5':C8(RNA) - O2P:CAC15(tDNA)
C2':C8(RNA) - O2P:CAC15(tDNA)
O2':C8(RNA) - O2P:CAC15(tDNA)
O3':C8(RNA) - O2P:CAC15(tDNA)
P:C8(RNA) - C5':CAC15(tDNA)
OP2:C8(RNA) - C5':CAC15(tDNA)
O5':C8(RNA) - C5':CAC15(tDNA)
C2':C8(RNA) - C5':CAC15(tDNA)
O3':C8(RNA) - C5':CAC15(tDNA)
P:C8(RNA) - O5':CAC15(tDNA)
OP1:C8(RNA) - O5':CAC15(tDNA)
O3':C8(RNA) - O5':CAC15(tDNA)
P:C8(RNA) - C4':CAC15(tDNA)
OP2:C8(RNA) - C4':CAC15(tDNA)
N4:C8(RNA) - C4':CAC15(tDNA)
C2':C8(RNA) - C4':CAC15(tDNA)
O3':C8(RNA) - C4':CAC15(tDNA)
P:C8(RNA) - O4':CAC15(tDNA)
OP2:C8(RNA) - O4':CAC15(tDNA)
O5':C8(RNA) - O4':CAC15(tDNA)
C2':C8(RNA) - O4':CAC15(tDNA)
O2':C8(RNA) - O4':CAC15(tDNA)
P:C8(RNA) - O3':CAC15(tDNA)
OP2:C8(RNA) - O3':CAC15(tDNA)
O2:C8(RNA) - O3':CAC15(tDNA)
O2':C8(RNA) - O3':CAC15(tDNA)
O3':C8(RNA) - O3':CAC15(tDNA)
P:C8(RNA) - C2':CAC15(tDNA)
OP1:C8(RNA) - C2':CAC15(tDNA)
OP2:C8(RNA) - C2':CAC15(tDNA)
O5':C8(RNA) - C2':CAC15(tDNA)
C5':C8(RNA) - C2':CAC15(tDNA)
C4':C8(RNA) - C2':CAC15(tDNA)
N4:C8(RNA) - C2':CAC15(tDNA)
C2':C8(RNA) - C2':CAC15(tDNA)
OP2:C8(RNA) - N1:CAC15(tDNA)
N4:C8(RNA) - C2:CAC15(tDNA)
P:C8(RNA) - O2:CAC15(tDNA)
OP2:C8(RNA) - O2:CAC15(tDNA)
C5:C8(RNA) - O2:CAC15(tDNA)
N4:C8(RNA) - O2:CAC15(tDNA)
C2:C8(RNA) - O2:CAC15(tDNA)
O2:C8(RNA) - O2:CAC15(tDNA)
C2':C8(RNA) - O2:CAC15(tDNA)
O3':C8(RNA) - O2:CAC15(tDNA)
O2':C8(RNA) - N3:CAC15(tDNA)
OP2:C8(RNA) - C4:CAC15(tDNA)
P:C8(RNA) - N4:CAC15(tDNA)
OP1:C8(RNA) - N4:CAC15(tDNA)
O5':C8(RNA) - N4:CAC15(tDNA)
O2:C8(RNA) - N4:CAC15(tDNA)
C3':C8(RNA) - N4:CAC15(tDNA)
O2':C8(RNA) - C5:CAC15(tDNA)
P:C8(RNA) - C6:CAC15(tDNA)
OP1:C8(RNA) - C6:CAC15(tDNA)
OP2:C8(RNA) - C6:CAC15(tDNA)
O3':C8(RNA) - C6:CAC15(tDNA)
OP1:DC14(tDNA) - P:CAC15(tDNA)
C4':DC14(tDNA) - P:CAC15(tDNA)
C5:DC14(tDNA) - P:CAC15(tDNA)
O2:DC14(tDNA) - P:CAC15(tDNA)
P:DC14(tDNA) - O1P:CAC15(tDNA)
O5':DC14(tDNA) - O1P:CAC15(tDNA)
C4':DC14(tDNA) - O1P:CAC15(tDNA)
O4':DC14(tDNA) - O1P:CAC15(tDNA)
C1':DC14(tDNA) - O1P:CAC15(tDNA)
C6:DC14(tDNA) - O1P:CAC15(tDNA)
C3':DC14(tDNA) - O1P:CAC15(tDNA)
C2':DC14(tDNA) - O1P:CAC15(tDNA)
OP2:DC14(tDNA) - O2P:CAC15(tDNA)
C4':DC14(tDNA) - O2P:CAC15(tDNA)
C1':DC14(tDNA) - O2P:CAC15(tDNA)
C3':DC14(tDNA) - O2P:CAC15(tDNA)
C2':DC14(tDNA) - O2P:CAC15(tDNA)
OP1:DC14(tDNA) - C5':CAC15(tDNA)
O5':DC14(tDNA) - C5':CAC15(tDNA)
C5':DC14(tDNA) - C5':CAC15(tDNA)
C4':DC14(tDNA) - C5':CAC15(tDNA)
O4':DC14(tDNA) - C5':CAC15(tDNA)
C1':DC14(tDNA) - C5':CAC15(tDNA)
C2':DC14(tDNA) - C5':CAC15(tDNA)
P:DC14(tDNA) - O5':CAC15(tDNA)
OP1:DC14(tDNA) - O5':CAC15(tDNA)
OP2:DC14(tDNA) - O5':CAC15(tDNA)
C5':DC14(tDNA) - O5':CAC15(tDNA)
O4':DC14(tDNA) - O5':CAC15(tDNA)
N4:DC14(tDNA) - O5':CAC15(tDNA)
C3':DC14(tDNA) - O5':CAC15(tDNA)
P:DC14(tDNA) - C4':CAC15(tDNA)
OP1:DC14(tDNA) - C4':CAC15(tDNA)
OP2:DC14(tDNA) - C4':CAC15(tDNA)
C4':DC14(tDNA) - C4':CAC15(tDNA)
O2:DC14(tDNA) - C4':CAC15(tDNA)
C3':DC14(tDNA) - C4':CAC15(tDNA)
C2':DC14(tDNA) - C4':CAC15(tDNA)
O3':DC14(tDNA) - C4':CAC15(tDNA)
P:DC14(tDNA) - O4':CAC15(tDNA)
OP1:DC14(tDNA) - O4':CAC15(tDNA)
OP2:DC14(tDNA) - O4':CAC15(tDNA)
C4':DC14(tDNA) - O4':CAC15(tDNA)
C1':DC14(tDNA) - O4':CAC15(tDNA)
C2':DC14(tDNA) - O4':CAC15(tDNA)
O3':DC14(tDNA) - O4':CAC15(tDNA)
P:DC14(tDNA) - C3':CAC15(tDNA)
OP1:DC14(tDNA) - C3':CAC15(tDNA)
OP2:DC14(tDNA) - C3':CAC15(tDNA)
O5':DC14(tDNA) - C3':CAC15(tDNA)
O4':DC14(tDNA) - C3':CAC15(tDNA)
C4:DC14(tDNA) - C3':CAC15(tDNA)
C2:DC14(tDNA) - C3':CAC15(tDNA)
C3':DC14(tDNA) - C3':CAC15(tDNA)
O3':DC14(tDNA) - C3':CAC15(tDNA)
P:DC14(tDNA) - O3':CAC15(tDNA)
OP1:DC14(tDNA) - O3':CAC15(tDNA)
OP2:DC14(tDNA) - O3':CAC15(tDNA)
O5':DC14(tDNA) - O3':CAC15(tDNA)
C5':DC14(tDNA) - O3':CAC15(tDNA)
C4':DC14(tDNA) - O3':CAC15(tDNA)
O4':DC14(tDNA) - O3':CAC15(tDNA)
N4:DC14(tDNA) - O3':CAC15(tDNA)
N3:DC14(tDNA) - O3':CAC15(tDNA)
O2:DC14(tDNA) - O3':CAC15(tDNA)
C3':DC14(tDNA) - O3':CAC15(tDNA)
C2':DC14(tDNA) - O3':CAC15(tDNA)
O3':DC14(tDNA) - O3':CAC15(tDNA)
OP1:DC14(tDNA) - C2':CAC15(tDNA)
OP2:DC14(tDNA) - C2':CAC15(tDNA)
C5':DC14(tDNA) - C2':CAC15(tDNA)
C4':DC14(tDNA) - C2':CAC15(tDNA)
C6:DC14(tDNA) - C2':CAC15(tDNA)
C4:DC14(tDNA) - C2':CAC15(tDNA)
N4:DC14(tDNA) - C2':CAC15(tDNA)
C3':DC14(tDNA) - C2':CAC15(tDNA)
P:DC14(tDNA) - C1':CAC15(tDNA)
OP1:DC14(tDNA) - C1':CAC15(tDNA)
OP2:DC14(tDNA) - C1':CAC15(tDNA)
C3':DC14(tDNA) - C1':CAC15(tDNA)
P:DC14(tDNA) - N1:CAC15(tDNA)
O2:DC14(tDNA) - N1:CAC15(tDNA)
P:DC14(tDNA) - C2:CAC15(tDNA)
C3':DC14(tDNA) - C2:CAC15(tDNA)
C2':DC14(tDNA) - C2:CAC15(tDNA)
P:DC14(tDNA) - O2:CAC15(tDNA)
OP1:DC14(tDNA) - O2:CAC15(tDNA)
OP2:DC14(tDNA) - O2:CAC15(tDNA)
O5':DC14(tDNA) - O2:CAC15(tDNA)
C5':DC14(tDNA) - O2:CAC15(tDNA)
C4':DC14(tDNA) - O2:CAC15(tDNA)
O2:DC14(tDNA) - O2:CAC15(tDNA)
C3':DC14(tDNA) - O2:CAC15(tDNA)
C2':DC14(tDNA) - O2:CAC15(tDNA)
O3':DC14(tDNA) - O2:CAC15(tDNA)
P:DC14(tDNA) - N3:CAC15(tDNA)
OP1:DC14(tDNA) - N3:CAC15(tDNA)
C5':DC14(tDNA) - N3:CAC15(tDNA)
C4':DC14(tDNA) - N3:CAC15(tDNA)
O2:DC14(tDNA) - N3:CAC15(tDNA)
C2':DC14(tDNA) - N3:CAC15(tDNA)
N4:DC14(tDNA) - N4:CAC15(tDNA)
O2:DC14(tDNA) - N4:CAC15(tDNA)
O3':DC14(tDNA) - N4:CAC15(tDNA)
P:DC14(tDNA) - C5:CAC15(tDNA)
C1':DC14(tDNA) - C5:CAC15(tDNA)
C5:DC14(tDNA) - C5:CAC15(tDNA)
N3:DC14(tDNA) - C5:CAC15(tDNA)
C2:DC14(tDNA) - C5:CAC15(tDNA)
C3':DC14(tDNA) - C5:CAC15(tDNA)
C4':DC14(tDNA) - C6:CAC15(tDNA)
N4:DC14(tDNA) - C6:CAC15(tDNA)
O2:DC14(tDNA) - C6:CAC15(tDNA)
C3':DC14(tDNA) - C6:CAC15(tDNA)
P:CAC15(tDNA) - P:DG16(tDNA)
P:CAC15(tDNA) - OP1:DG16(tDNA)
P:CAC15(tDNA) - OP2:DG16(tDNA)
P:CAC15(tDNA) - C5':DG16(tDNA)
P:CAC15(tDNA) - C4':DG16(tDNA)
P:CAC15(tDNA) - C8:DG16(tDNA)
P:CAC15(tDNA) - N7:DG16(tDNA)
P:CAC15(tDNA) - C5:DG16(tDNA)
P:CAC15(tDNA) - C6:DG16(tDNA)
P:CAC15(tDNA) - O6:DG16(tDNA)
P:CAC15(tDNA) - C3':DG16(tDNA)
P:CAC15(tDNA) - O3':DG16(tDNA)
O1P:CAC15(tDNA) - P:DG16(tDNA)
O1P:CAC15(tDNA) - OP2:DG16(tDNA)
O1P:CAC15(tDNA) - O5':DG16(tDNA)
O1P:CAC15(tDNA) - C1':DG16(tDNA)
O1P:CAC15(tDNA) - N7:DG16(tDNA)
O1P:CAC15(tDNA) - C5:DG16(tDNA)
O1P:CAC15(tDNA) - C3':DG16(tDNA)
O1P:CAC15(tDNA) - O3':DG16(tDNA)
O2P:CAC15(tDNA) - OP1:DG16(tDNA)
O2P:CAC15(tDNA) - C5':DG16(tDNA)
O2P:CAC15(tDNA) - O4':DG16(tDNA)
O2P:CAC15(tDNA) - C1':DG16(tDNA)
O2P:CAC15(tDNA) - C3':DG16(tDNA)
O2P:CAC15(tDNA) - C2':DG16(tDNA)
O2P:CAC15(tDNA) - O3':DG16(tDNA)
C5':CAC15(tDNA) - P:DG16(tDNA)
C5':CAC15(tDNA) - OP1:DG16(tDNA)
C5':CAC15(tDNA) - O5':DG16(tDNA)
C5':CAC15(tDNA) - O4':DG16(tDNA)
C5':CAC15(tDNA) - N7:DG16(tDNA)
C5':CAC15(tDNA) - C3':DG16(tDNA)
C5':CAC15(tDNA) - C2':DG16(tDNA)
C5':CAC15(tDNA) - O3':DG16(tDNA)
O5':CAC15(tDNA) - P:DG16(tDNA)
O5':CAC15(tDNA) - C5':DG16(tDNA)
O5':CAC15(tDNA) - C2':DG16(tDNA)
O5':CAC15(tDNA) - O3':DG16(tDNA)
C4':CAC15(tDNA) - O5':DG16(tDNA)
O4':CAC15(tDNA) - OP2:DG16(tDNA)
O4':CAC15(tDNA) - O5':DG16(tDNA)
O4':CAC15(tDNA) - C8:DG16(tDNA)
O4':CAC15(tDNA) - C2':DG16(tDNA)
O4':CAC15(tDNA) - O3':DG16(tDNA)
C3':CAC15(tDNA) - OP1:DG16(tDNA)
C3':CAC15(tDNA) - OP2:DG16(tDNA)
C3':CAC15(tDNA) - C5':DG16(tDNA)
C3':CAC15(tDNA) - O4':DG16(tDNA)
O3':CAC15(tDNA) - OP2:DG16(tDNA)
O3':CAC15(tDNA) - O5':DG16(tDNA)
O3':CAC15(tDNA) - C4':DG16(tDNA)
O3':CAC15(tDNA) - C1':DG16(tDNA)
O3':CAC15(tDNA) - N9:DG16(tDNA)
O3':CAC15(tDNA) - N7:DG16(tDNA)
O3':CAC15(tDNA) - O6:DG16(tDNA)
C2':CAC15(tDNA) - OP2:DG16(tDNA)
C2':CAC15(tDNA) - O5':DG16(tDNA)
C2':CAC15(tDNA) - C4':DG16(tDNA)
C2':CAC15(tDNA) - N7:DG16(tDNA)
C2':CAC15(tDNA) - N3:DG16(tDNA)
C2':CAC15(tDNA) - C3':DG16(tDNA)
C2':CAC15(tDNA) - O3':DG16(tDNA)
C1':CAC15(tDNA) - C5':DG16(tDNA)
C1':CAC15(tDNA) - C4':DG16(tDNA)
C1':CAC15(tDNA) - O4':DG16(tDNA)
C1':CAC15(tDNA) - N7:DG16(tDNA)
C1':CAC15(tDNA) - O6:DG16(tDNA)
C1':CAC15(tDNA) - O3':DG16(tDNA)
N1:CAC15(tDNA) - C8:DG16(tDNA)
N1:CAC15(tDNA) - N7:DG16(tDNA)
N1:CAC15(tDNA) - O6:DG16(tDNA)
N1:CAC15(tDNA) - N2:DG16(tDNA)
C2:CAC15(tDNA) - OP2:DG16(tDNA)
C2:CAC15(tDNA) - N9:DG16(tDNA)
C2:CAC15(tDNA) - N7:DG16(tDNA)
C2:CAC15(tDNA) - C5:DG16(tDNA)
O2:CAC15(tDNA) - C5':DG16(tDNA)
O2:CAC15(tDNA) - C1':DG16(tDNA)
O2:CAC15(tDNA) - C5:DG16(tDNA)
O2:CAC15(tDNA) - C6:DG16(tDNA)
O2:CAC15(tDNA) - O6:DG16(tDNA)
O2:CAC15(tDNA) - N1:DG16(tDNA)
O2:CAC15(tDNA) - N2:DG16(tDNA)
O2:CAC15(tDNA) - N3:DG16(tDNA)
O2:CAC15(tDNA) - C3':DG16(tDNA)
O2:CAC15(tDNA) - C2':DG16(tDNA)
N3:CAC15(tDNA) - N9:DG16(tDNA)
N3:CAC15(tDNA) - C8:DG16(tDNA)
N3:CAC15(tDNA) - C6:DG16(tDNA)
N3:CAC15(tDNA) - O6:DG16(tDNA)
N3:CAC15(tDNA) - N1:DG16(tDNA)
C4:CAC15(tDNA) - O5':DG16(tDNA)
N4:CAC15(tDNA) - O5':DG16(tDNA)
N4:CAC15(tDNA) - C5:DG16(tDNA)
N4:CAC15(tDNA) - N3:DG16(tDNA)
C5:CAC15(tDNA) - P:DG16(tDNA)
C6:CAC15(tDNA) - P:DG16(tDNA)
C6:CAC15(tDNA) - C1':DG16(tDNA)
CA:GLU529(Rpb2) - P:CAC15(tDNA)
CB:GLU529(Rpb2) - P:CAC15(tDNA)
CG:GLU529(Rpb2) - P:CAC15(tDNA)
OE1:GLU529(Rpb2) - P:CAC15(tDNA)
CA:GLY530(Rpb2) - P:CAC15(tDNA)
CB:GLN531(Rpb2) - P:CAC15(tDNA)
OE1:GLN531(Rpb2) - P:CAC15(tDNA)
NE2:GLN531(Rpb2) - P:CAC15(tDNA)
CA:ALA532(Rpb2) - P:CAC15(tDNA)
CB:ALA532(Rpb2) - P:CAC15(tDNA)
CB:GLU529(Rpb2) - O1P:CAC15(tDNA)
CG:GLU529(Rpb2) - O1P:CAC15(tDNA)
CA:GLN531(Rpb2) - O1P:CAC15(tDNA)
CB:GLN531(Rpb2) - O1P:CAC15(tDNA)
CG:GLN531(Rpb2) - O1P:CAC15(tDNA)
CA:ALA532(Rpb2) - O1P:CAC15(tDNA)
CB:ALA532(Rpb2) - O1P:CAC15(tDNA)
CA:GLU529(Rpb2) - O2P:CAC15(tDNA)
CB:GLU529(Rpb2) - O2P:CAC15(tDNA)
CG:GLU529(Rpb2) - O2P:CAC15(tDNA)
CA:GLY530(Rpb2) - O2P:CAC15(tDNA)
CA:GLN531(Rpb2) - O2P:CAC15(tDNA)
CB:GLN531(Rpb2) - O2P:CAC15(tDNA)
CG:GLN531(Rpb2) - O2P:CAC15(tDNA)
CA:ALA532(Rpb2) - O2P:CAC15(tDNA)
CB:ALA532(Rpb2) - O2P:CAC15(tDNA)
CB:GLU529(Rpb2) - C5':CAC15(tDNA)
CG:GLU529(Rpb2) - C5':CAC15(tDNA)
OE2:GLU529(Rpb2) - C5':CAC15(tDNA)
CA:GLY530(Rpb2) - C5':CAC15(tDNA)
CA:GLN531(Rpb2) - C5':CAC15(tDNA)
CB:GLN531(Rpb2) - C5':CAC15(tDNA)
CG:GLN531(Rpb2) - C5':CAC15(tDNA)
CA:ALA532(Rpb2) - C5':CAC15(tDNA)
CB:ALA532(Rpb2) - C5':CAC15(tDNA)
CB:GLU529(Rpb2) - O5':CAC15(tDNA)
CA:GLY530(Rpb2) - O5':CAC15(tDNA)
CA:GLN531(Rpb2) - O5':CAC15(tDNA)
CB:GLN531(Rpb2) - O5':CAC15(tDNA)
CG:GLN531(Rpb2) - O5':CAC15(tDNA)
OE1:GLN531(Rpb2) - O5':CAC15(tDNA)
CA:ALA532(Rpb2) - O5':CAC15(tDNA)
CB:ALA532(Rpb2) - O5':CAC15(tDNA)
CB:GLU529(Rpb2) - C4':CAC15(tDNA)
CG:GLU529(Rpb2) - C4':CAC15(tDNA)
OE1:GLU529(Rpb2) - C4':CAC15(tDNA)
CA:GLY530(Rpb2) - C4':CAC15(tDNA)
CA:GLN531(Rpb2) - C4':CAC15(tDNA)
CG:GLN531(Rpb2) - C4':CAC15(tDNA)
CA:ALA532(Rpb2) - C4':CAC15(tDNA)
CB:ALA532(Rpb2) - C4':CAC15(tDNA)
CA:GLU529(Rpb2) - O4':CAC15(tDNA)
CG:GLU529(Rpb2) - O4':CAC15(tDNA)
OE1:GLU529(Rpb2) - O4':CAC15(tDNA)
CA:GLY530(Rpb2) - O4':CAC15(tDNA)
CA:GLN531(Rpb2) - O4':CAC15(tDNA)
CB:GLN531(Rpb2) - O4':CAC15(tDNA)
CG:GLN531(Rpb2) - O4':CAC15(tDNA)
NE2:GLN531(Rpb2) - O4':CAC15(tDNA)
CB:ALA532(Rpb2) - O4':CAC15(tDNA)
CA:GLU529(Rpb2) - C3':CAC15(tDNA)
CB:GLU529(Rpb2) - C3':CAC15(tDNA)
CA:GLN531(Rpb2) - C3':CAC15(tDNA)
CA:ALA532(Rpb2) - C3':CAC15(tDNA)
CA:GLU529(Rpb2) - O3':CAC15(tDNA)
CB:GLU529(Rpb2) - O3':CAC15(tDNA)
CG:GLU529(Rpb2) - O3':CAC15(tDNA)
OE1:GLU529(Rpb2) - O3':CAC15(tDNA)
CB:GLN531(Rpb2) - O3':CAC15(tDNA)
CG:GLN531(Rpb2) - O3':CAC15(tDNA)
CA:ALA532(Rpb2) - O3':CAC15(tDNA)
CB:ALA532(Rpb2) - O3':CAC15(tDNA)
CA:GLU529(Rpb2) - C2':CAC15(tDNA)
CB:GLU529(Rpb2) - C2':CAC15(tDNA)
OE1:GLU529(Rpb2) - C2':CAC15(tDNA)
CA:GLY530(Rpb2) - C2':CAC15(tDNA)
CA:GLN531(Rpb2) - C2':CAC15(tDNA)
CB:GLN531(Rpb2) - C2':CAC15(tDNA)
CG:GLN531(Rpb2) - C2':CAC15(tDNA)
CD:GLN531(Rpb2) - C2':CAC15(tDNA)
CA:ALA532(Rpb2) - C2':CAC15(tDNA)
CB:ALA532(Rpb2) - C2':CAC15(tDNA)
CA:GLU529(Rpb2) - C1':CAC15(tDNA)
CG:GLU529(Rpb2) - C1':CAC15(tDNA)
CA:GLY530(Rpb2) - C1':CAC15(tDNA)
CB:GLN531(Rpb2) - C1':CAC15(tDNA)
OE1:GLN531(Rpb2) - C1':CAC15(tDNA)
CA:GLU529(Rpb2) - N1:CAC15(tDNA)
CB:GLU529(Rpb2) - N1:CAC15(tDNA)
CA:GLY530(Rpb2) - N1:CAC15(tDNA)
CA:ALA532(Rpb2) - N1:CAC15(tDNA)
CA:GLU529(Rpb2) - C2:CAC15(tDNA)
CA:GLY530(Rpb2) - C2:CAC15(tDNA)
CA:GLU529(Rpb2) - O2:CAC15(tDNA)
CB:GLU529(Rpb2) - O2:CAC15(tDNA)
CG:GLU529(Rpb2) - O2:CAC15(tDNA)
CA:GLY530(Rpb2) - O2:CAC15(tDNA)
CA:GLN531(Rpb2) - O2:CAC15(tDNA)
CB:GLN531(Rpb2) - O2:CAC15(tDNA)
CA:ALA532(Rpb2) - O2:CAC15(tDNA)
CB:GLU529(Rpb2) - N3:CAC15(tDNA)
CG:GLU529(Rpb2) - N3:CAC15(tDNA)
CA:GLN531(Rpb2) - N3:CAC15(tDNA)
CG:GLN531(Rpb2) - N3:CAC15(tDNA)
CA:ALA532(Rpb2) - N3:CAC15(tDNA)
CA:GLU529(Rpb2) - C4:CAC15(tDNA)
CB:GLU529(Rpb2) - C4:CAC15(tDNA)
CA:GLY530(Rpb2) - C4:CAC15(tDNA)
CA:GLN531(Rpb2) - C4:CAC15(tDNA)
CG:GLN531(Rpb2) - C4:CAC15(tDNA)
OE1:GLN531(Rpb2) - C4:CAC15(tDNA)
CA:ALA532(Rpb2) - C4:CAC15(tDNA)
CA:GLU529(Rpb2) - N4:CAC15(tDNA)
CB:GLU529(Rpb2) - N4:CAC15(tDNA)
CG:GLU529(Rpb2) - N4:CAC15(tDNA)
CA:GLY530(Rpb2) - N4:CAC15(tDNA)
CA:GLN531(Rpb2) - N4:CAC15(tDNA)
CA:GLU529(Rpb2) - C5:CAC15(tDNA)
CB:GLU529(Rpb2) - C5:CAC15(tDNA)
CD:GLU529(Rpb2) - C5:CAC15(tDNA)
CA:GLY530(Rpb2) - C5:CAC15(tDNA)
CA:GLN531(Rpb2) - C5:CAC15(tDNA)
CB:GLN531(Rpb2) - C5:CAC15(tDNA)
CG:GLN531(Rpb2) - C5:CAC15(tDNA)
CB:ALA532(Rpb2) - C5:CAC15(tDNA)
CA:GLU529(Rpb2) - C6:CAC15(tDNA)
CB:GLU529(Rpb2) - C6:CAC15(tDNA)
CG:GLU529(Rpb2) - C6:CAC15(tDNA)
CA:GLY530(Rpb2) - C6:CAC15(tDNA)
CD:GLN531(Rpb2) - C6:CAC15(tDNA)
CA:ALA532(Rpb2) - C6:CAC15(tDNA)
CA:ASP826(Rpb1) - P:CAC15(tDNA)
CB:ASP826(Rpb1) - P:CAC15(tDNA)
CG:ASP826(Rpb1) - P:CAC15(tDNA)
OD1:ASP826(Rpb1) - P:CAC15(tDNA)
OD2:ASP826(Rpb1) - P:CAC15(tDNA)
CA:THR827(Rpb1) - P:CAC15(tDNA)
CB:THR827(Rpb1) - P:CAC15(tDNA)
CG2:THR827(Rpb1) - P:CAC15(tDNA)
OG1:THR827(Rpb1) - P:CAC15(tDNA)
CA:ALA828(Rpb1) - P:CAC15(tDNA)
CB:ALA828(Rpb1) - P:CAC15(tDNA)
CA:VAL829(Rpb1) - P:CAC15(tDNA)
CB:VAL829(Rpb1) - P:CAC15(tDNA)
CG1:VAL829(Rpb1) - P:CAC15(tDNA)
CG2:VAL829(Rpb1) - P:CAC15(tDNA)
CA:LYS830(Rpb1) - P:CAC15(tDNA)
CB:LYS830(Rpb1) - P:CAC15(tDNA)
CG:LYS830(Rpb1) - P:CAC15(tDNA)
CD:LYS830(Rpb1) - P:CAC15(tDNA)
CE:LYS830(Rpb1) - P:CAC15(tDNA)
NZ:LYS830(Rpb1) - P:CAC15(tDNA)
CA:THR831(Rpb1) - P:CAC15(tDNA)
CG2:THR831(Rpb1) - P:CAC15(tDNA)
OG1:THR831(Rpb1) - P:CAC15(tDNA)
CA:ALA832(Rpb1) - P:CAC15(tDNA)
CB:ALA832(Rpb1) - P:CAC15(tDNA)
CG:GLU833(Rpb1) - P:CAC15(tDNA)
CD:GLU833(Rpb1) - P:CAC15(tDNA)
OE2:GLU833(Rpb1) - P:CAC15(tDNA)
CG2:THR834(Rpb1) - P:CAC15(tDNA)
OG1:THR834(Rpb1) - P:CAC15(tDNA)
CA:GLY835(Rpb1) - P:CAC15(tDNA)
CA:TYR836(Rpb1) - P:CAC15(tDNA)
CD1:TYR836(Rpb1) - P:CAC15(tDNA)
CE1:TYR836(Rpb1) - P:CAC15(tDNA)
OH:TYR836(Rpb1) - P:CAC15(tDNA)
CE2:TYR836(Rpb1) - P:CAC15(tDNA)
CD2:TYR836(Rpb1) - P:CAC15(tDNA)
CG2:ILE837(Rpb1) - P:CAC15(tDNA)
CG1:ILE837(Rpb1) - P:CAC15(tDNA)
CD1:ILE837(Rpb1) - P:CAC15(tDNA)
CA:GLN838(Rpb1) - P:CAC15(tDNA)
CB:GLN838(Rpb1) - P:CAC15(tDNA)
OE1:GLN838(Rpb1) - P:CAC15(tDNA)
NE2:GLN838(Rpb1) - P:CAC15(tDNA)
CG:ARG839(Rpb1) - P:CAC15(tDNA)
CD:ARG839(Rpb1) - P:CAC15(tDNA)
NE:ARG839(Rpb1) - P:CAC15(tDNA)
CZ:ARG839(Rpb1) - P:CAC15(tDNA)
NH1:ARG839(Rpb1) - P:CAC15(tDNA)
NH2:ARG839(Rpb1) - P:CAC15(tDNA)
CG:ARG840(Rpb1) - P:CAC15(tDNA)
CZ:ARG840(Rpb1) - P:CAC15(tDNA)
NH1:ARG840(Rpb1) - P:CAC15(tDNA)
NH2:ARG840(Rpb1) - P:CAC15(tDNA)
CA:LEU841(Rpb1) - P:CAC15(tDNA)
CD2:LEU841(Rpb1) - P:CAC15(tDNA)
CA:ASP826(Rpb1) - O1P:CAC15(tDNA)
CB:ASP826(Rpb1) - O1P:CAC15(tDNA)
CG:ASP826(Rpb1) - O1P:CAC15(tDNA)
OD1:ASP826(Rpb1) - O1P:CAC15(tDNA)
OD2:ASP826(Rpb1) - O1P:CAC15(tDNA)
CA:THR827(Rpb1) - O1P:CAC15(tDNA)
CB:THR827(Rpb1) - O1P:CAC15(tDNA)
OG1:THR827(Rpb1) - O1P:CAC15(tDNA)
CA:ALA828(Rpb1) - O1P:CAC15(tDNA)
CA:VAL829(Rpb1) - O1P:CAC15(tDNA)
CB:VAL829(Rpb1) - O1P:CAC15(tDNA)
CG1:VAL829(Rpb1) - O1P:CAC15(tDNA)
CG2:VAL829(Rpb1) - O1P:CAC15(tDNA)
CB:LYS830(Rpb1) - O1P:CAC15(tDNA)
CG:LYS830(Rpb1) - O1P:CAC15(tDNA)
CD:LYS830(Rpb1) - O1P:CAC15(tDNA)
CE:LYS830(Rpb1) - O1P:CAC15(tDNA)
NZ:LYS830(Rpb1) - O1P:CAC15(tDNA)
CA:THR831(Rpb1) - O1P:CAC15(tDNA)
CB:THR831(Rpb1) - O1P:CAC15(tDNA)
CG2:THR831(Rpb1) - O1P:CAC15(tDNA)
CA:ALA832(Rpb1) - O1P:CAC15(tDNA)
CB:ALA832(Rpb1) - O1P:CAC15(tDNA)
CB:GLU833(Rpb1) - O1P:CAC15(tDNA)
OE2:GLU833(Rpb1) - O1P:CAC15(tDNA)
CA:THR834(Rpb1) - O1P:CAC15(tDNA)
CB:THR834(Rpb1) - O1P:CAC15(tDNA)
OG1:THR834(Rpb1) - O1P:CAC15(tDNA)
CA:GLY835(Rpb1) - O1P:CAC15(tDNA)
CB:TYR836(Rpb1) - O1P:CAC15(tDNA)
CG:TYR836(Rpb1) - O1P:CAC15(tDNA)
CD1:TYR836(Rpb1) - O1P:CAC15(tDNA)
CE1:TYR836(Rpb1) - O1P:CAC15(tDNA)
OH:TYR836(Rpb1) - O1P:CAC15(tDNA)
CE2:TYR836(Rpb1) - O1P:CAC15(tDNA)
CD2:TYR836(Rpb1) - O1P:CAC15(tDNA)
CA:ILE837(Rpb1) - O1P:CAC15(tDNA)
CB:ILE837(Rpb1) - O1P:CAC15(tDNA)
CG2:ILE837(Rpb1) - O1P:CAC15(tDNA)
CG1:ILE837(Rpb1) - O1P:CAC15(tDNA)
CD1:ILE837(Rpb1) - O1P:CAC15(tDNA)
CA:GLN838(Rpb1) - O1P:CAC15(tDNA)
CB:GLN838(Rpb1) - O1P:CAC15(tDNA)
CG:GLN838(Rpb1) - O1P:CAC15(tDNA)
CD:GLN838(Rpb1) - O1P:CAC15(tDNA)
OE1:GLN838(Rpb1) - O1P:CAC15(tDNA)
NE2:GLN838(Rpb1) - O1P:CAC15(tDNA)
CD:ARG839(Rpb1) - O1P:CAC15(tDNA)
NE:ARG839(Rpb1) - O1P:CAC15(tDNA)
NH1:ARG839(Rpb1) - O1P:CAC15(tDNA)
CB:ARG840(Rpb1) - O1P:CAC15(tDNA)
CG:ARG840(Rpb1) - O1P:CAC15(tDNA)
CD:ARG840(Rpb1) - O1P:CAC15(tDNA)
NE:ARG840(Rpb1) - O1P:CAC15(tDNA)
CZ:ARG840(Rpb1) - O1P:CAC15(tDNA)
NH1:ARG840(Rpb1) - O1P:CAC15(tDNA)
NH2:ARG840(Rpb1) - O1P:CAC15(tDNA)
CD1:LEU841(Rpb1) - O1P:CAC15(tDNA)
CA:ASP826(Rpb1) - O2P:CAC15(tDNA)
CB:ASP826(Rpb1) - O2P:CAC15(tDNA)
OD2:ASP826(Rpb1) - O2P:CAC15(tDNA)
CA:THR827(Rpb1) - O2P:CAC15(tDNA)
CB:THR827(Rpb1) - O2P:CAC15(tDNA)
CG2:THR827(Rpb1) - O2P:CAC15(tDNA)
OG1:THR827(Rpb1) - O2P:CAC15(tDNA)
CB:ALA828(Rpb1) - O2P:CAC15(tDNA)
CA:VAL829(Rpb1) - O2P:CAC15(tDNA)
CB:VAL829(Rpb1) - O2P:CAC15(tDNA)
CG2:VAL829(Rpb1) - O2P:CAC15(tDNA)
CA:LYS830(Rpb1) - O2P:CAC15(tDNA)
CB:LYS830(Rpb1) - O2P:CAC15(tDNA)
CD:LYS830(Rpb1) - O2P:CAC15(tDNA)
CE:LYS830(Rpb1) - O2P:CAC15(tDNA)
CA:THR831(Rpb1) - O2P:CAC15(tDNA)
CB:THR831(Rpb1) - O2P:CAC15(tDNA)
CG2:THR831(Rpb1) - O2P:CAC15(tDNA)
OG1:THR831(Rpb1) - O2P:CAC15(tDNA)
CA:GLU833(Rpb1) - O2P:CAC15(tDNA)
CB:GLU833(Rpb1) - O2P:CAC15(tDNA)
CG:GLU833(Rpb1) - O2P:CAC15(tDNA)
CD:GLU833(Rpb1) - O2P:CAC15(tDNA)
OE1:GLU833(Rpb1) - O2P:CAC15(tDNA)
OE2:GLU833(Rpb1) - O2P:CAC15(tDNA)
CA:THR834(Rpb1) - O2P:CAC15(tDNA)
CB:THR834(Rpb1) - O2P:CAC15(tDNA)
OG1:THR834(Rpb1) - O2P:CAC15(tDNA)
CA:GLY835(Rpb1) - O2P:CAC15(tDNA)
CA:TYR836(Rpb1) - O2P:CAC15(tDNA)
CB:TYR836(Rpb1) - O2P:CAC15(tDNA)
CG:TYR836(Rpb1) - O2P:CAC15(tDNA)
CD1:TYR836(Rpb1) - O2P:CAC15(tDNA)
CE1:TYR836(Rpb1) - O2P:CAC15(tDNA)
OH:TYR836(Rpb1) - O2P:CAC15(tDNA)
CD2:TYR836(Rpb1) - O2P:CAC15(tDNA)
CA:ILE837(Rpb1) - O2P:CAC15(tDNA)
CB:ILE837(Rpb1) - O2P:CAC15(tDNA)
CG1:ILE837(Rpb1) - O2P:CAC15(tDNA)
CD1:ILE837(Rpb1) - O2P:CAC15(tDNA)
CA:GLN838(Rpb1) - O2P:CAC15(tDNA)
CB:GLN838(Rpb1) - O2P:CAC15(tDNA)
CG:GLN838(Rpb1) - O2P:CAC15(tDNA)
CA:ARG839(Rpb1) - O2P:CAC15(tDNA)
CG:ARG839(Rpb1) - O2P:CAC15(tDNA)
CD:ARG839(Rpb1) - O2P:CAC15(tDNA)
NE:ARG839(Rpb1) - O2P:CAC15(tDNA)
CZ:ARG839(Rpb1) - O2P:CAC15(tDNA)
NH1:ARG839(Rpb1) - O2P:CAC15(tDNA)
CA:ARG840(Rpb1) - O2P:CAC15(tDNA)
CG:ARG840(Rpb1) - O2P:CAC15(tDNA)
CD:ARG840(Rpb1) - O2P:CAC15(tDNA)
NE:ARG840(Rpb1) - O2P:CAC15(tDNA)
NH1:ARG840(Rpb1) - O2P:CAC15(tDNA)
NH2:ARG840(Rpb1) - O2P:CAC15(tDNA)
CA:LEU841(Rpb1) - O2P:CAC15(tDNA)
CG:LEU841(Rpb1) - O2P:CAC15(tDNA)
CD1:LEU841(Rpb1) - O2P:CAC15(tDNA)
CD2:LEU841(Rpb1) - O2P:CAC15(tDNA)
CA:ASP826(Rpb1) - C5':CAC15(tDNA)
CB:ASP826(Rpb1) - C5':CAC15(tDNA)
CG:ASP826(Rpb1) - C5':CAC15(tDNA)
OD1:ASP826(Rpb1) - C5':CAC15(tDNA)
OD2:ASP826(Rpb1) - C5':CAC15(tDNA)
CB:THR827(Rpb1) - C5':CAC15(tDNA)
OG1:THR827(Rpb1) - C5':CAC15(tDNA)
CB:ALA828(Rpb1) - C5':CAC15(tDNA)
CB:VAL829(Rpb1) - C5':CAC15(tDNA)
CG1:VAL829(Rpb1) - C5':CAC15(tDNA)
CA:LYS830(Rpb1) - C5':CAC15(tDNA)
CB:LYS830(Rpb1) - C5':CAC15(tDNA)
CG:LYS830(Rpb1) - C5':CAC15(tDNA)
CD:LYS830(Rpb1) - C5':CAC15(tDNA)
CE:LYS830(Rpb1) - C5':CAC15(tDNA)
CA:THR831(Rpb1) - C5':CAC15(tDNA)
CB:THR831(Rpb1) - C5':CAC15(tDNA)
CG2:THR831(Rpb1) - C5':CAC15(tDNA)
OG1:THR831(Rpb1) - C5':CAC15(tDNA)
CB:ALA832(Rpb1) - C5':CAC15(tDNA)
CA:GLU833(Rpb1) - C5':CAC15(tDNA)
CB:GLU833(Rpb1) - C5':CAC15(tDNA)
CG:GLU833(Rpb1) - C5':CAC15(tDNA)
CA:THR834(Rpb1) - C5':CAC15(tDNA)
CB:THR834(Rpb1) - C5':CAC15(tDNA)
CA:GLY835(Rpb1) - C5':CAC15(tDNA)
CA:TYR836(Rpb1) - C5':CAC15(tDNA)
CB:TYR836(Rpb1) - C5':CAC15(tDNA)
CG:TYR836(Rpb1) - C5':CAC15(tDNA)
CD1:TYR836(Rpb1) - C5':CAC15(tDNA)
CE1:TYR836(Rpb1) - C5':CAC15(tDNA)
CZ:TYR836(Rpb1) - C5':CAC15(tDNA)
OH:TYR836(Rpb1) - C5':CAC15(tDNA)
CE2:TYR836(Rpb1) - C5':CAC15(tDNA)
CA:ILE837(Rpb1) - C5':CAC15(tDNA)
CB:ILE837(Rpb1) - C5':CAC15(tDNA)
CG2:ILE837(Rpb1) - C5':CAC15(tDNA)
CD1:ILE837(Rpb1) - C5':CAC15(tDNA)
CA:GLN838(Rpb1) - C5':CAC15(tDNA)
CB:GLN838(Rpb1) - C5':CAC15(tDNA)
CG:GLN838(Rpb1) - C5':CAC15(tDNA)
OE1:GLN838(Rpb1) - C5':CAC15(tDNA)
CB:ARG839(Rpb1) - C5':CAC15(tDNA)
CD:ARG839(Rpb1) - C5':CAC15(tDNA)
CZ:ARG839(Rpb1) - C5':CAC15(tDNA)
NH1:ARG839(Rpb1) - C5':CAC15(tDNA)
NH2:ARG839(Rpb1) - C5':CAC15(tDNA)
CG:ARG840(Rpb1) - C5':CAC15(tDNA)
CD:ARG840(Rpb1) - C5':CAC15(tDNA)
NE:ARG840(Rpb1) - C5':CAC15(tDNA)
CZ:ARG840(Rpb1) - C5':CAC15(tDNA)
NH1:ARG840(Rpb1) - C5':CAC15(tDNA)
NH2:ARG840(Rpb1) - C5':CAC15(tDNA)
CG:LEU841(Rpb1) - C5':CAC15(tDNA)
CD1:LEU841(Rpb1) - C5':CAC15(tDNA)
CA:ASP826(Rpb1) - O5':CAC15(tDNA)
OD1:ASP826(Rpb1) - O5':CAC15(tDNA)
OD2:ASP826(Rpb1) - O5':CAC15(tDNA)
CA:THR827(Rpb1) - O5':CAC15(tDNA)
CG2:THR827(Rpb1) - O5':CAC15(tDNA)
OG1:THR827(Rpb1) - O5':CAC15(tDNA)
CA:ALA828(Rpb1) - O5':CAC15(tDNA)
CA:VAL829(Rpb1) - O5':CAC15(tDNA)
CB:VAL829(Rpb1) - O5':CAC15(tDNA)
CG1:VAL829(Rpb1) - O5':CAC15(tDNA)
CG2:VAL829(Rpb1) - O5':CAC15(tDNA)
CA:LYS830(Rpb1) - O5':CAC15(tDNA)
CB:LYS830(Rpb1) - O5':CAC15(tDNA)
CG:LYS830(Rpb1) - O5':CAC15(tDNA)
CD:LYS830(Rpb1) - O5':CAC15(tDNA)
NZ:LYS830(Rpb1) - O5':CAC15(tDNA)
CA:THR831(Rpb1) - O5':CAC15(tDNA)
CB:THR831(Rpb1) - O5':CAC15(tDNA)
CG2:THR831(Rpb1) - O5':CAC15(tDNA)
CA:ALA832(Rpb1) - O5':CAC15(tDNA)
CA:GLU833(Rpb1) - O5':CAC15(tDNA)
CB:GLU833(Rpb1) - O5':CAC15(tDNA)
CG:GLU833(Rpb1) - O5':CAC15(tDNA)
CB:THR834(Rpb1) - O5':CAC15(tDNA)
CA:GLY835(Rpb1) - O5':CAC15(tDNA)
CA:TYR836(Rpb1) - O5':CAC15(tDNA)
CB:TYR836(Rpb1) - O5':CAC15(tDNA)
CG:TYR836(Rpb1) - O5':CAC15(tDNA)
CD1:TYR836(Rpb1) - O5':CAC15(tDNA)
CZ:TYR836(Rpb1) - O5':CAC15(tDNA)
CE2:TYR836(Rpb1) - O5':CAC15(tDNA)
CD2:TYR836(Rpb1) - O5':CAC15(tDNA)
CG2:ILE837(Rpb1) - O5':CAC15(tDNA)
CG1:ILE837(Rpb1) - O5':CAC15(tDNA)
CD1:ILE837(Rpb1) - O5':CAC15(tDNA)
CB:GLN838(Rpb1) - O5':CAC15(tDNA)
CG:GLN838(Rpb1) - O5':CAC15(tDNA)
CD:ARG839(Rpb1) - O5':CAC15(tDNA)
NE:ARG839(Rpb1) - O5':CAC15(tDNA)
CZ:ARG839(Rpb1) - O5':CAC15(tDNA)
NH1:ARG839(Rpb1) - O5':CAC15(tDNA)
CD:ARG840(Rpb1) - O5':CAC15(tDNA)
NE:ARG840(Rpb1) - O5':CAC15(tDNA)
NH1:ARG840(Rpb1) - O5':CAC15(tDNA)
NH2:ARG840(Rpb1) - O5':CAC15(tDNA)
CD1:LEU841(Rpb1) - O5':CAC15(tDNA)
CD2:LEU841(Rpb1) - O5':CAC15(tDNA)
CA:ASP826(Rpb1) - C4':CAC15(tDNA)
CB:ASP826(Rpb1) - C4':CAC15(tDNA)
CG:ASP826(Rpb1) - C4':CAC15(tDNA)
OD1:ASP826(Rpb1) - C4':CAC15(tDNA)
CA:THR827(Rpb1) - C4':CAC15(tDNA)
CB:ALA828(Rpb1) - C4':CAC15(tDNA)
CB:VAL829(Rpb1) - C4':CAC15(tDNA)
CA:LYS830(Rpb1) - C4':CAC15(tDNA)
CB:LYS830(Rpb1) - C4':CAC15(tDNA)
CG:LYS830(Rpb1) - C4':CAC15(tDNA)
CD:LYS830(Rpb1) - C4':CAC15(tDNA)
CE:LYS830(Rpb1) - C4':CAC15(tDNA)
NZ:LYS830(Rpb1) - C4':CAC15(tDNA)
CA:THR831(Rpb1) - C4':CAC15(tDNA)
CB:THR831(Rpb1) - C4':CAC15(tDNA)
CG2:THR831(Rpb1) - C4':CAC15(tDNA)
CA:ALA832(Rpb1) - C4':CAC15(tDNA)
CB:ALA832(Rpb1) - C4':CAC15(tDNA)
OE1:GLU833(Rpb1) - C4':CAC15(tDNA)
OE2:GLU833(Rpb1) - C4':CAC15(tDNA)
CA:THR834(Rpb1) - C4':CAC15(tDNA)
CB:THR834(Rpb1) - C4':CAC15(tDNA)
CG2:THR834(Rpb1) - C4':CAC15(tDNA)
CA:GLY835(Rpb1) - C4':CAC15(tDNA)
CB:TYR836(Rpb1) - C4':CAC15(tDNA)
CG:TYR836(Rpb1) - C4':CAC15(tDNA)
CD1:TYR836(Rpb1) - C4':CAC15(tDNA)
CE1:TYR836(Rpb1) - C4':CAC15(tDNA)
CZ:TYR836(Rpb1) - C4':CAC15(tDNA)
OH:TYR836(Rpb1) - C4':CAC15(tDNA)
CE2:TYR836(Rpb1) - C4':CAC15(tDNA)
CD2:TYR836(Rpb1) - C4':CAC15(tDNA)
CG2:ILE837(Rpb1) - C4':CAC15(tDNA)
CG1:ILE837(Rpb1) - C4':CAC15(tDNA)
CD1:ILE837(Rpb1) - C4':CAC15(tDNA)
CG:GLN838(Rpb1) - C4':CAC15(tDNA)
CD:GLN838(Rpb1) - C4':CAC15(tDNA)
OE1:GLN838(Rpb1) - C4':CAC15(tDNA)
NE2:GLN838(Rpb1) - C4':CAC15(tDNA)
CB:ARG839(Rpb1) - C4':CAC15(tDNA)
CG:ARG839(Rpb1) - C4':CAC15(tDNA)
CD:ARG839(Rpb1) - C4':CAC15(tDNA)
CZ:ARG839(Rpb1) - C4':CAC15(tDNA)
NH1:ARG839(Rpb1) - C4':CAC15(tDNA)
NH2:ARG839(Rpb1) - C4':CAC15(tDNA)
CA:ARG840(Rpb1) - C4':CAC15(tDNA)
CB:ARG840(Rpb1) - C4':CAC15(tDNA)
CD:ARG840(Rpb1) - C4':CAC15(tDNA)
NE:ARG840(Rpb1) - C4':CAC15(tDNA)
CZ:ARG840(Rpb1) - C4':CAC15(tDNA)
NH1:ARG840(Rpb1) - C4':CAC15(tDNA)
NH2:ARG840(Rpb1) - C4':CAC15(tDNA)
CA:LEU841(Rpb1) - C4':CAC15(tDNA)
CD1:LEU841(Rpb1) - C4':CAC15(tDNA)
CD2:LEU841(Rpb1) - C4':CAC15(tDNA)
CA:ASP826(Rpb1) - O4':CAC15(tDNA)
CB:ASP826(Rpb1) - O4':CAC15(tDNA)
CG:ASP826(Rpb1) - O4':CAC15(tDNA)
OD1:ASP826(Rpb1) - O4':CAC15(tDNA)
CA:THR827(Rpb1) - O4':CAC15(tDNA)
CG2:THR827(Rpb1) - O4':CAC15(tDNA)
OG1:THR827(Rpb1) - O4':CAC15(tDNA)
CA:ALA828(Rpb1) - O4':CAC15(tDNA)
CB:ALA828(Rpb1) - O4':CAC15(tDNA)
CB:VAL829(Rpb1) - O4':CAC15(tDNA)
CG1:VAL829(Rpb1) - O4':CAC15(tDNA)
CG2:VAL829(Rpb1) - O4':CAC15(tDNA)
CB:LYS830(Rpb1) - O4':CAC15(tDNA)
CG:LYS830(Rpb1) - O4':CAC15(tDNA)
CE:LYS830(Rpb1) - O4':CAC15(tDNA)
CA:THR831(Rpb1) - O4':CAC15(tDNA)
CG2:THR831(Rpb1) - O4':CAC15(tDNA)
CB:ALA832(Rpb1) - O4':CAC15(tDNA)
CB:GLU833(Rpb1) - O4':CAC15(tDNA)
CG:GLU833(Rpb1) - O4':CAC15(tDNA)
CA:THR834(Rpb1) - O4':CAC15(tDNA)
CG2:THR834(Rpb1) - O4':CAC15(tDNA)
OG1:THR834(Rpb1) - O4':CAC15(tDNA)
CG:TYR836(Rpb1) - O4':CAC15(tDNA)
CE1:TYR836(Rpb1) - O4':CAC15(tDNA)
OH:TYR836(Rpb1) - O4':CAC15(tDNA)
CE2:TYR836(Rpb1) - O4':CAC15(tDNA)
CD2:TYR836(Rpb1) - O4':CAC15(tDNA)
CA:ILE837(Rpb1) - O4':CAC15(tDNA)
CB:GLN838(Rpb1) - O4':CAC15(tDNA)
NE2:GLN838(Rpb1) - O4':CAC15(tDNA)
CA:ARG839(Rpb1) - O4':CAC15(tDNA)
CB:ARG839(Rpb1) - O4':CAC15(tDNA)
CG:ARG839(Rpb1) - O4':CAC15(tDNA)
CD:ARG839(Rpb1) - O4':CAC15(tDNA)
NE:ARG839(Rpb1) - O4':CAC15(tDNA)
NH1:ARG839(Rpb1) - O4':CAC15(tDNA)
NH2:ARG839(Rpb1) - O4':CAC15(tDNA)
CG:ARG840(Rpb1) - O4':CAC15(tDNA)
CD:ARG840(Rpb1) - O4':CAC15(tDNA)
NH1:ARG840(Rpb1) - O4':CAC15(tDNA)
CG:LEU841(Rpb1) - O4':CAC15(tDNA)
CD1:LEU841(Rpb1) - O4':CAC15(tDNA)
CA:ASP826(Rpb1) - C3':CAC15(tDNA)
CB:ASP826(Rpb1) - C3':CAC15(tDNA)
CA:THR827(Rpb1) - C3':CAC15(tDNA)
CA:ALA828(Rpb1) - C3':CAC15(tDNA)
CB:ALA828(Rpb1) - C3':CAC15(tDNA)
CA:VAL829(Rpb1) - C3':CAC15(tDNA)
CB:VAL829(Rpb1) - C3':CAC15(tDNA)
CG1:VAL829(Rpb1) - C3':CAC15(tDNA)
CG2:VAL829(Rpb1) - C3':CAC15(tDNA)
CA:LYS830(Rpb1) - C3':CAC15(tDNA)
CG:LYS830(Rpb1) - C3':CAC15(tDNA)
CD:LYS830(Rpb1) - C3':CAC15(tDNA)
CE:LYS830(Rpb1) - C3':CAC15(tDNA)
NZ:LYS830(Rpb1) - C3':CAC15(tDNA)
CB:THR831(Rpb1) - C3':CAC15(tDNA)
CA:GLU833(Rpb1) - C3':CAC15(tDNA)
OE1:GLU833(Rpb1) - C3':CAC15(tDNA)
OE2:GLU833(Rpb1) - C3':CAC15(tDNA)
CG2:THR834(Rpb1) - C3':CAC15(tDNA)
OG1:THR834(Rpb1) - C3':CAC15(tDNA)
CA:GLY835(Rpb1) - C3':CAC15(tDNA)
CA:TYR836(Rpb1) - C3':CAC15(tDNA)
CB:TYR836(Rpb1) - C3':CAC15(tDNA)
CG:TYR836(Rpb1) - C3':CAC15(tDNA)
CD1:TYR836(Rpb1) - C3':CAC15(tDNA)
CE1:TYR836(Rpb1) - C3':CAC15(tDNA)
CZ:TYR836(Rpb1) - C3':CAC15(tDNA)
OH:TYR836(Rpb1) - C3':CAC15(tDNA)
CE2:TYR836(Rpb1) - C3':CAC15(tDNA)
CG1:ILE837(Rpb1) - C3':CAC15(tDNA)
CD1:ILE837(Rpb1) - C3':CAC15(tDNA)
CG:GLN838(Rpb1) - C3':CAC15(tDNA)
CD:GLN838(Rpb1) - C3':CAC15(tDNA)
OE1:GLN838(Rpb1) - C3':CAC15(tDNA)
CA:ARG839(Rpb1) - C3':CAC15(tDNA)
CB:ARG839(Rpb1) - C3':CAC15(tDNA)
CD:ARG839(Rpb1) - C3':CAC15(tDNA)
NE:ARG839(Rpb1) - C3':CAC15(tDNA)
CZ:ARG839(Rpb1) - C3':CAC15(tDNA)
NH1:ARG839(Rpb1) - C3':CAC15(tDNA)
NE:ARG840(Rpb1) - C3':CAC15(tDNA)
CZ:ARG840(Rpb1) - C3':CAC15(tDNA)
NH1:ARG840(Rpb1) - C3':CAC15(tDNA)
NH2:ARG840(Rpb1) - C3':CAC15(tDNA)
CA:LEU841(Rpb1) - C3':CAC15(tDNA)
CG:LEU841(Rpb1) - C3':CAC15(tDNA)
CA:ASP826(Rpb1) - O3':CAC15(tDNA)
CB:ASP826(Rpb1) - O3':CAC15(tDNA)
OD1:ASP826(Rpb1) - O3':CAC15(tDNA)
OD2:ASP826(Rpb1) - O3':CAC15(tDNA)
CA:THR827(Rpb1) - O3':CAC15(tDNA)
OG1:THR827(Rpb1) - O3':CAC15(tDNA)
CA:ALA828(Rpb1) - O3':CAC15(tDNA)
CB:ALA828(Rpb1) - O3':CAC15(tDNA)
CA:VAL829(Rpb1) - O3':CAC15(tDNA)
CG1:VAL829(Rpb1) - O3':CAC15(tDNA)
CG2:VAL829(Rpb1) - O3':CAC15(tDNA)
CB:LYS830(Rpb1) - O3':CAC15(tDNA)
CG:LYS830(Rpb1) - O3':CAC15(tDNA)
CD:LYS830(Rpb1) - O3':CAC15(tDNA)
CE:LYS830(Rpb1) - O3':CAC15(tDNA)
CB:THR831(Rpb1) - O3':CAC15(tDNA)
CG2:THR831(Rpb1) - O3':CAC15(tDNA)
OG1:THR831(Rpb1) - O3':CAC15(tDNA)
CA:GLU833(Rpb1) - O3':CAC15(tDNA)
CB:GLU833(Rpb1) - O3':CAC15(tDNA)
CG:GLU833(Rpb1) - O3':CAC15(tDNA)
OE1:GLU833(Rpb1) - O3':CAC15(tDNA)
OE2:GLU833(Rpb1) - O3':CAC15(tDNA)
CA:THR834(Rpb1) - O3':CAC15(tDNA)
CG2:THR834(Rpb1) - O3':CAC15(tDNA)
CA:GLY835(Rpb1) - O3':CAC15(tDNA)
CB:TYR836(Rpb1) - O3':CAC15(tDNA)
CD1:TYR836(Rpb1) - O3':CAC15(tDNA)
CE1:TYR836(Rpb1) - O3':CAC15(tDNA)
OH:TYR836(Rpb1) - O3':CAC15(tDNA)
CE2:TYR836(Rpb1) - O3':CAC15(tDNA)
CD2:TYR836(Rpb1) - O3':CAC15(tDNA)
CA:ILE837(Rpb1) - O3':CAC15(tDNA)
CG1:ILE837(Rpb1) - O3':CAC15(tDNA)
CD1:ILE837(Rpb1) - O3':CAC15(tDNA)
CA:GLN838(Rpb1) - O3':CAC15(tDNA)
CB:GLN838(Rpb1) - O3':CAC15(tDNA)
CD:GLN838(Rpb1) - O3':CAC15(tDNA)
OE1:GLN838(Rpb1) - O3':CAC15(tDNA)
NE2:GLN838(Rpb1) - O3':CAC15(tDNA)
CA:ARG839(Rpb1) - O3':CAC15(tDNA)
CG:ARG839(Rpb1) - O3':CAC15(tDNA)
CD:ARG839(Rpb1) - O3':CAC15(tDNA)
NE:ARG839(Rpb1) - O3':CAC15(tDNA)
NH1:ARG839(Rpb1) - O3':CAC15(tDNA)
NH2:ARG839(Rpb1) - O3':CAC15(tDNA)
CG:ARG840(Rpb1) - O3':CAC15(tDNA)
CD:ARG840(Rpb1) - O3':CAC15(tDNA)
NE:ARG840(Rpb1) - O3':CAC15(tDNA)
CA:LEU841(Rpb1) - O3':CAC15(tDNA)
CG:LEU841(Rpb1) - O3':CAC15(tDNA)
CD1:LEU841(Rpb1) - O3':CAC15(tDNA)
CD2:LEU841(Rpb1) - O3':CAC15(tDNA)
CA:ASP826(Rpb1) - C2':CAC15(tDNA)
CG:ASP826(Rpb1) - C2':CAC15(tDNA)
OD1:ASP826(Rpb1) - C2':CAC15(tDNA)
CB:THR827(Rpb1) - C2':CAC15(tDNA)
CG2:THR827(Rpb1) - C2':CAC15(tDNA)
CB:ALA828(Rpb1) - C2':CAC15(tDNA)
CB:VAL829(Rpb1) - C2':CAC15(tDNA)
CG1:VAL829(Rpb1) - C2':CAC15(tDNA)
CG2:VAL829(Rpb1) - C2':CAC15(tDNA)
CA:LYS830(Rpb1) - C2':CAC15(tDNA)
CG:LYS830(Rpb1) - C2':CAC15(tDNA)
CD:LYS830(Rpb1) - C2':CAC15(tDNA)
CE:LYS830(Rpb1) - C2':CAC15(tDNA)
CA:THR831(Rpb1) - C2':CAC15(tDNA)
CB:THR831(Rpb1) - C2':CAC15(tDNA)
CG2:THR831(Rpb1) - C2':CAC15(tDNA)
CG:GLU833(Rpb1) - C2':CAC15(tDNA)
OE2:GLU833(Rpb1) - C2':CAC15(tDNA)
CA:THR834(Rpb1) - C2':CAC15(tDNA)
CB:THR834(Rpb1) - C2':CAC15(tDNA)
CG2:THR834(Rpb1) - C2':CAC15(tDNA)
OG1:THR834(Rpb1) - C2':CAC15(tDNA)
CA:TYR836(Rpb1) - C2':CAC15(tDNA)
CB:TYR836(Rpb1) - C2':CAC15(tDNA)
CD1:TYR836(Rpb1) - C2':CAC15(tDNA)
OH:TYR836(Rpb1) - C2':CAC15(tDNA)
CD2:TYR836(Rpb1) - C2':CAC15(tDNA)
CG2:ILE837(Rpb1) - C2':CAC15(tDNA)
CD1:ILE837(Rpb1) - C2':CAC15(tDNA)
CA:GLN838(Rpb1) - C2':CAC15(tDNA)
CB:GLN838(Rpb1) - C2':CAC15(tDNA)
CG:GLN838(Rpb1) - C2':CAC15(tDNA)
OE1:GLN838(Rpb1) - C2':CAC15(tDNA)
NE2:GLN838(Rpb1) - C2':CAC15(tDNA)
CA:ARG839(Rpb1) - C2':CAC15(tDNA)
CB:ARG839(Rpb1) - C2':CAC15(tDNA)
CG:ARG839(Rpb1) - C2':CAC15(tDNA)
CD:ARG839(Rpb1) - C2':CAC15(tDNA)
NE:ARG839(Rpb1) - C2':CAC15(tDNA)
CZ:ARG839(Rpb1) - C2':CAC15(tDNA)
NH1:ARG839(Rpb1) - C2':CAC15(tDNA)
NH2:ARG839(Rpb1) - C2':CAC15(tDNA)
CA:ARG840(Rpb1) - C2':CAC15(tDNA)
CB:ARG840(Rpb1) - C2':CAC15(tDNA)
CG:ARG840(Rpb1) - C2':CAC15(tDNA)
NE:ARG840(Rpb1) - C2':CAC15(tDNA)
NH1:ARG840(Rpb1) - C2':CAC15(tDNA)
NH2:ARG840(Rpb1) - C2':CAC15(tDNA)
CB:LEU841(Rpb1) - C2':CAC15(tDNA)
CG:LEU841(Rpb1) - C2':CAC15(tDNA)
CA:ASP826(Rpb1) - C1':CAC15(tDNA)
OD2:ASP826(Rpb1) - C1':CAC15(tDNA)
CB:THR827(Rpb1) - C1':CAC15(tDNA)
CG2:THR827(Rpb1) - C1':CAC15(tDNA)
OG1:THR827(Rpb1) - C1':CAC15(tDNA)
CA:ALA828(Rpb1) - C1':CAC15(tDNA)
CB:ALA828(Rpb1) - C1':CAC15(tDNA)
CB:VAL829(Rpb1) - C1':CAC15(tDNA)
CG2:VAL829(Rpb1) - C1':CAC15(tDNA)
CB:LYS830(Rpb1) - C1':CAC15(tDNA)
CG:LYS830(Rpb1) - C1':CAC15(tDNA)
CA:THR831(Rpb1) - C1':CAC15(tDNA)
CB:THR831(Rpb1) - C1':CAC15(tDNA)
CG2:THR831(Rpb1) - C1':CAC15(tDNA)
OG1:THR831(Rpb1) - C1':CAC15(tDNA)
CA:ALA832(Rpb1) - C1':CAC15(tDNA)
CA:GLU833(Rpb1) - C1':CAC15(tDNA)
CG:GLU833(Rpb1) - C1':CAC15(tDNA)
OG1:THR834(Rpb1) - C1':CAC15(tDNA)
CA:GLY835(Rpb1) - C1':CAC15(tDNA)
CB:TYR836(Rpb1) - C1':CAC15(tDNA)
CD1:TYR836(Rpb1) - C1':CAC15(tDNA)
CE1:TYR836(Rpb1) - C1':CAC15(tDNA)
OH:TYR836(Rpb1) - C1':CAC15(tDNA)
CE2:TYR836(Rpb1) - C1':CAC15(tDNA)
CD2:TYR836(Rpb1) - C1':CAC15(tDNA)
CB:ILE837(Rpb1) - C1':CAC15(tDNA)
CG:GLN838(Rpb1) - C1':CAC15(tDNA)
CD:GLN838(Rpb1) - C1':CAC15(tDNA)
NE2:GLN838(Rpb1) - C1':CAC15(tDNA)
CA:ARG839(Rpb1) - C1':CAC15(tDNA)
CG:ARG839(Rpb1) - C1':CAC15(tDNA)
NE:ARG839(Rpb1) - C1':CAC15(tDNA)
NH1:ARG839(Rpb1) - C1':CAC15(tDNA)
CG:ARG840(Rpb1) - C1':CAC15(tDNA)
CD:ARG840(Rpb1) - C1':CAC15(tDNA)
NH1:ARG840(Rpb1) - C1':CAC15(tDNA)
CA:ASP826(Rpb1) - N1:CAC15(tDNA)
CB:ALA828(Rpb1) - N1:CAC15(tDNA)
CB:VAL829(Rpb1) - N1:CAC15(tDNA)
CG1:VAL829(Rpb1) - N1:CAC15(tDNA)
CG2:VAL829(Rpb1) - N1:CAC15(tDNA)
CB:THR831(Rpb1) - N1:CAC15(tDNA)
CB:GLU833(Rpb1) - N1:CAC15(tDNA)
CG:GLU833(Rpb1) - N1:CAC15(tDNA)
CG2:THR834(Rpb1) - N1:CAC15(tDNA)
OG1:THR834(Rpb1) - N1:CAC15(tDNA)
CB:TYR836(Rpb1) - N1:CAC15(tDNA)
OH:TYR836(Rpb1) - N1:CAC15(tDNA)
CE2:TYR836(Rpb1) - N1:CAC15(tDNA)
NH1:ARG839(Rpb1) - N1:CAC15(tDNA)
CA:ASP826(Rpb1) - C2:CAC15(tDNA)
CB:ASP826(Rpb1) - C2:CAC15(tDNA)
CA:THR827(Rpb1) - C2:CAC15(tDNA)
CA:ALA828(Rpb1) - C2:CAC15(tDNA)
CG1:VAL829(Rpb1) - C2:CAC15(tDNA)
CA:LYS830(Rpb1) - C2:CAC15(tDNA)
CG2:THR834(Rpb1) - C2:CAC15(tDNA)
CB:TYR836(Rpb1) - C2:CAC15(tDNA)
CE1:TYR836(Rpb1) - C2:CAC15(tDNA)
OH:TYR836(Rpb1) - C2:CAC15(tDNA)
CE2:TYR836(Rpb1) - C2:CAC15(tDNA)
CD:ARG839(Rpb1) - C2:CAC15(tDNA)
NE:ARG839(Rpb1) - C2:CAC15(tDNA)
CZ:ARG839(Rpb1) - C2:CAC15(tDNA)
NH2:ARG839(Rpb1) - C2:CAC15(tDNA)
CG:LEU841(Rpb1) - C2:CAC15(tDNA)
CA:ASP826(Rpb1) - O2:CAC15(tDNA)
CG:ASP826(Rpb1) - O2:CAC15(tDNA)
OD2:ASP826(Rpb1) - O2:CAC15(tDNA)
CA:THR827(Rpb1) - O2:CAC15(tDNA)
CB:THR827(Rpb1) - O2:CAC15(tDNA)
CA:ALA828(Rpb1) - O2:CAC15(tDNA)
CB:ALA828(Rpb1) - O2:CAC15(tDNA)
CA:VAL829(Rpb1) - O2:CAC15(tDNA)
CG1:VAL829(Rpb1) - O2:CAC15(tDNA)
CG2:VAL829(Rpb1) - O2:CAC15(tDNA)
CA:LYS830(Rpb1) - O2:CAC15(tDNA)
CB:LYS830(Rpb1) - O2:CAC15(tDNA)
CD:LYS830(Rpb1) - O2:CAC15(tDNA)
CB:THR831(Rpb1) - O2:CAC15(tDNA)
CG2:THR831(Rpb1) - O2:CAC15(tDNA)
CA:ALA832(Rpb1) - O2:CAC15(tDNA)
CA:GLU833(Rpb1) - O2:CAC15(tDNA)
CG:GLU833(Rpb1) - O2:CAC15(tDNA)
OE2:GLU833(Rpb1) - O2:CAC15(tDNA)
CB:THR834(Rpb1) - O2:CAC15(tDNA)
CG2:THR834(Rpb1) - O2:CAC15(tDNA)
CA:GLY835(Rpb1) - O2:CAC15(tDNA)
CA:TYR836(Rpb1) - O2:CAC15(tDNA)
CB:TYR836(Rpb1) - O2:CAC15(tDNA)
CD1:TYR836(Rpb1) - O2:CAC15(tDNA)
CE1:TYR836(Rpb1) - O2:CAC15(tDNA)
OH:TYR836(Rpb1) - O2:CAC15(tDNA)
CE2:TYR836(Rpb1) - O2:CAC15(tDNA)
CD2:TYR836(Rpb1) - O2:CAC15(tDNA)
CA:ILE837(Rpb1) - O2:CAC15(tDNA)
CB:ILE837(Rpb1) - O2:CAC15(tDNA)
CD1:ILE837(Rpb1) - O2:CAC15(tDNA)
CB:GLN838(Rpb1) - O2:CAC15(tDNA)
CD:GLN838(Rpb1) - O2:CAC15(tDNA)
OE1:GLN838(Rpb1) - O2:CAC15(tDNA)
CG:ARG839(Rpb1) - O2:CAC15(tDNA)
CD:ARG839(Rpb1) - O2:CAC15(tDNA)
NE:ARG839(Rpb1) - O2:CAC15(tDNA)
NH1:ARG839(Rpb1) - O2:CAC15(tDNA)
NH2:ARG839(Rpb1) - O2:CAC15(tDNA)
CA:ARG840(Rpb1) - O2:CAC15(tDNA)
CB:ARG840(Rpb1) - O2:CAC15(tDNA)
NE:ARG840(Rpb1) - O2:CAC15(tDNA)
CB:LEU841(Rpb1) - O2:CAC15(tDNA)
CG:LEU841(Rpb1) - O2:CAC15(tDNA)
CD2:LEU841(Rpb1) - O2:CAC15(tDNA)
CA:ASP826(Rpb1) - N3:CAC15(tDNA)
CB:ASP826(Rpb1) - N3:CAC15(tDNA)
OD1:ASP826(Rpb1) - N3:CAC15(tDNA)
CA:THR827(Rpb1) - N3:CAC15(tDNA)
CB:THR827(Rpb1) - N3:CAC15(tDNA)
OG1:THR827(Rpb1) - N3:CAC15(tDNA)
CA:ALA828(Rpb1) - N3:CAC15(tDNA)
CB:ALA828(Rpb1) - N3:CAC15(tDNA)
CA:VAL829(Rpb1) - N3:CAC15(tDNA)
CB:VAL829(Rpb1) - N3:CAC15(tDNA)
CG1:VAL829(Rpb1) - N3:CAC15(tDNA)
CA:LYS830(Rpb1) - N3:CAC15(tDNA)
CB:LYS830(Rpb1) - N3:CAC15(tDNA)
CG:LYS830(Rpb1) - N3:CAC15(tDNA)
CD:LYS830(Rpb1) - N3:CAC15(tDNA)
CA:THR831(Rpb1) - N3:CAC15(tDNA)
CB:THR831(Rpb1) - N3:CAC15(tDNA)
CG2:THR831(Rpb1) - N3:CAC15(tDNA)
OG1:THR831(Rpb1) - N3:CAC15(tDNA)
CA:ALA832(Rpb1) - N3:CAC15(tDNA)
CA:GLU833(Rpb1) - N3:CAC15(tDNA)
OE2:GLU833(Rpb1) - N3:CAC15(tDNA)
CA:THR834(Rpb1) - N3:CAC15(tDNA)
CB:THR834(Rpb1) - N3:CAC15(tDNA)
CG2:THR834(Rpb1) - N3:CAC15(tDNA)
OG1:THR834(Rpb1) - N3:CAC15(tDNA)
CE2:TYR836(Rpb1) - N3:CAC15(tDNA)
CD2:TYR836(Rpb1) - N3:CAC15(tDNA)
CG:ARG839(Rpb1) - N3:CAC15(tDNA)
NE:ARG839(Rpb1) - N3:CAC15(tDNA)
NH1:ARG839(Rpb1) - N3:CAC15(tDNA)
NH2:ARG839(Rpb1) - N3:CAC15(tDNA)
CA:LEU841(Rpb1) - N3:CAC15(tDNA)
CA:ASP826(Rpb1) - C4:CAC15(tDNA)
CB:ALA828(Rpb1) - C4:CAC15(tDNA)
CB:VAL829(Rpb1) - C4:CAC15(tDNA)
CG1:VAL829(Rpb1) - C4:CAC15(tDNA)
CA:LYS830(Rpb1) - C4:CAC15(tDNA)
CG:LYS830(Rpb1) - C4:CAC15(tDNA)
CG2:THR831(Rpb1) - C4:CAC15(tDNA)
OG1:THR831(Rpb1) - C4:CAC15(tDNA)
CG:ARG839(Rpb1) - C4:CAC15(tDNA)
CA:ASP826(Rpb1) - N4:CAC15(tDNA)
CA:THR827(Rpb1) - N4:CAC15(tDNA)
CB:THR827(Rpb1) - N4:CAC15(tDNA)
CG2:THR827(Rpb1) - N4:CAC15(tDNA)
CA:ALA828(Rpb1) - N4:CAC15(tDNA)
CB:ALA828(Rpb1) - N4:CAC15(tDNA)
CA:VAL829(Rpb1) - N4:CAC15(tDNA)
CG2:VAL829(Rpb1) - N4:CAC15(tDNA)
CA:LYS830(Rpb1) - N4:CAC15(tDNA)
CA:THR831(Rpb1) - N4:CAC15(tDNA)
OG1:THR831(Rpb1) - N4:CAC15(tDNA)
CA:ALA832(Rpb1) - N4:CAC15(tDNA)
CB:ALA832(Rpb1) - N4:CAC15(tDNA)
CA:GLU833(Rpb1) - N4:CAC15(tDNA)
CB:GLU833(Rpb1) - N4:CAC15(tDNA)
CB:THR834(Rpb1) - N4:CAC15(tDNA)
CG2:THR834(Rpb1) - N4:CAC15(tDNA)
OG1:THR834(Rpb1) - N4:CAC15(tDNA)
CB:TYR836(Rpb1) - N4:CAC15(tDNA)
CD1:TYR836(Rpb1) - N4:CAC15(tDNA)
CE1:TYR836(Rpb1) - N4:CAC15(tDNA)
OH:TYR836(Rpb1) - N4:CAC15(tDNA)
CE2:TYR836(Rpb1) - N4:CAC15(tDNA)
CD2:TYR836(Rpb1) - N4:CAC15(tDNA)
CG2:ILE837(Rpb1) - N4:CAC15(tDNA)
CB:GLN838(Rpb1) - N4:CAC15(tDNA)
CG:GLN838(Rpb1) - N4:CAC15(tDNA)
OE1:GLN838(Rpb1) - N4:CAC15(tDNA)
CA:ARG839(Rpb1) - N4:CAC15(tDNA)
CB:ARG839(Rpb1) - N4:CAC15(tDNA)
CG:ARG839(Rpb1) - N4:CAC15(tDNA)
CZ:ARG839(Rpb1) - N4:CAC15(tDNA)
NH1:ARG839(Rpb1) - N4:CAC15(tDNA)
CG:ARG840(Rpb1) - N4:CAC15(tDNA)
CG:LEU841(Rpb1) - N4:CAC15(tDNA)
CD1:LEU841(Rpb1) - N4:CAC15(tDNA)
CA:ASP826(Rpb1) - C5:CAC15(tDNA)
CB:ASP826(Rpb1) - C5:CAC15(tDNA)
OD1:ASP826(Rpb1) - C5:CAC15(tDNA)
CA:THR827(Rpb1) - C5:CAC15(tDNA)
CG2:THR827(Rpb1) - C5:CAC15(tDNA)
OG1:THR827(Rpb1) - C5:CAC15(tDNA)
CA:ALA828(Rpb1) - C5:CAC15(tDNA)
CB:ALA828(Rpb1) - C5:CAC15(tDNA)
CA:VAL829(Rpb1) - C5:CAC15(tDNA)
CB:VAL829(Rpb1) - C5:CAC15(tDNA)
CG2:VAL829(Rpb1) - C5:CAC15(tDNA)
CA:LYS830(Rpb1) - C5:CAC15(tDNA)
CG:LYS830(Rpb1) - C5:CAC15(tDNA)
CB:THR831(Rpb1) - C5:CAC15(tDNA)
OG1:THR831(Rpb1) - C5:CAC15(tDNA)
CA:ALA832(Rpb1) - C5:CAC15(tDNA)
CA:GLU833(Rpb1) - C5:CAC15(tDNA)
CB:GLU833(Rpb1) - C5:CAC15(tDNA)
CD:GLU833(Rpb1) - C5:CAC15(tDNA)
CA:GLY835(Rpb1) - C5:CAC15(tDNA)
CD1:ILE837(Rpb1) - C5:CAC15(tDNA)
NH1:ARG839(Rpb1) - C5:CAC15(tDNA)
NH2:ARG839(Rpb1) - C5:CAC15(tDNA)
CD:ARG840(Rpb1) - C5:CAC15(tDNA)
CG:LEU841(Rpb1) - C5:CAC15(tDNA)
CD1:LEU841(Rpb1) - C5:CAC15(tDNA)
CA:ASP826(Rpb1) - C6:CAC15(tDNA)
OD2:ASP826(Rpb1) - C6:CAC15(tDNA)
CA:THR827(Rpb1) - C6:CAC15(tDNA)
CG2:THR827(Rpb1) - C6:CAC15(tDNA)
CA:ALA828(Rpb1) - C6:CAC15(tDNA)
CB:ALA828(Rpb1) - C6:CAC15(tDNA)
CA:VAL829(Rpb1) - C6:CAC15(tDNA)
CB:VAL829(Rpb1) - C6:CAC15(tDNA)
CG1:VAL829(Rpb1) - C6:CAC15(tDNA)
CA:LYS830(Rpb1) - C6:CAC15(tDNA)
CB:LYS830(Rpb1) - C6:CAC15(tDNA)
CA:THR831(Rpb1) - C6:CAC15(tDNA)
CG2:THR831(Rpb1) - C6:CAC15(tDNA)
CA:ALA832(Rpb1) - C6:CAC15(tDNA)
CA:GLU833(Rpb1) - C6:CAC15(tDNA)
CB:GLU833(Rpb1) - C6:CAC15(tDNA)
OE2:GLU833(Rpb1) - C6:CAC15(tDNA)
CG2:THR834(Rpb1) - C6:CAC15(tDNA)
CA:GLY835(Rpb1) - C6:CAC15(tDNA)
CA:TYR836(Rpb1) - C6:CAC15(tDNA)
CB:TYR836(Rpb1) - C6:CAC15(tDNA)
CD1:TYR836(Rpb1) - C6:CAC15(tDNA)
CE1:TYR836(Rpb1) - C6:CAC15(tDNA)
CE2:TYR836(Rpb1) - C6:CAC15(tDNA)
CD2:TYR836(Rpb1) - C6:CAC15(tDNA)
CD1:ILE837(Rpb1) - C6:CAC15(tDNA)
NH1:ARG839(Rpb1) - C6:CAC15(tDNA)
NH2:ARG839(Rpb1) - C6:CAC15(tDNA)
CD:ARG840(Rpb1) - C6:CAC15(tDNA)
NE:ARG840(Rpb1) - C6:CAC15(tDNA)
CZ:ARG840(Rpb1) - C6:CAC15(tDNA)
NH1:ARG840(Rpb1) - C6:CAC15(tDNA)
NH2:ARG840(Rpb1) - C6:CAC15(tDNA)
CD1:LEU841(Rpb1) - C6:CAC15(tDNA)
CD2:LEU841(Rpb1) - C6:CAC15(tDNA)
P:C8(RNA) - P:DC14(tDNA)
P:C8(RNA) - OP1:DC14(tDNA)
P:C8(RNA) - OP2:DC14(tDNA)
P:C8(RNA) - O5':DC14(tDNA)
P:C8(RNA) - O4':DC14(tDNA)
P:C8(RNA) - O2:DC14(tDNA)
P:C8(RNA) - C2':DC14(tDNA)
OP1:C8(RNA) - P:DC14(tDNA)
OP1:C8(RNA) - OP1:DC14(tDNA)
OP1:C8(RNA) - OP2:DC14(tDNA)
OP1:C8(RNA) - C5':DC14(tDNA)
OP1:C8(RNA) - O4':DC14(tDNA)
OP1:C8(RNA) - C3':DC14(tDNA)
OP1:C8(RNA) - C2':DC14(tDNA)
OP1:C8(RNA) - O3':DC14(tDNA)
OP2:C8(RNA) - P:DC14(tDNA)
OP2:C8(RNA) - OP1:DC14(tDNA)
OP2:C8(RNA) - OP2:DC14(tDNA)
OP2:C8(RNA) - O5':DC14(tDNA)
OP2:C8(RNA) - C5':DC14(tDNA)
OP2:C8(RNA) - O4':DC14(tDNA)
OP2:C8(RNA) - C1':DC14(tDNA)
OP2:C8(RNA) - O3':DC14(tDNA)
O5':C8(RNA) - P:DC14(tDNA)
O5':C8(RNA) - OP2:DC14(tDNA)
C5':C8(RNA) - OP1:DC14(tDNA)
C5':C8(RNA) - OP2:DC14(tDNA)
C5':C8(RNA) - O5':DC14(tDNA)
C5':C8(RNA) - C2':DC14(tDNA)
C5':C8(RNA) - O3':DC14(tDNA)
C4':C8(RNA) - C5:DC14(tDNA)
C4':C8(RNA) - O3':DC14(tDNA)
O4':C8(RNA) - OP1:DC14(tDNA)
O4':C8(RNA) - C2':DC14(tDNA)
C1':C8(RNA) - OP2:DC14(tDNA)
C6:C8(RNA) - C2':DC14(tDNA)
C5:C8(RNA) - P:DC14(tDNA)
C5:C8(RNA) - OP1:DC14(tDNA)
C5:C8(RNA) - OP2:DC14(tDNA)
C5:C8(RNA) - C5':DC14(tDNA)
C5:C8(RNA) - C1':DC14(tDNA)
C5:C8(RNA) - C2':DC14(tDNA)
C4:C8(RNA) - P:DC14(tDNA)
N4:C8(RNA) - P:DC14(tDNA)
N4:C8(RNA) - C3':DC14(tDNA)
N4:C8(RNA) - C2':DC14(tDNA)
O2:C8(RNA) - OP2:DC14(tDNA)
O2:C8(RNA) - C5':DC14(tDNA)
O2:C8(RNA) - O3':DC14(tDNA)
C3':C8(RNA) - OP1:DC14(tDNA)
C3':C8(RNA) - C3':DC14(tDNA)
C2':C8(RNA) - P:DC14(tDNA)
C2':C8(RNA) - OP1:DC14(tDNA)
C2':C8(RNA) - OP2:DC14(tDNA)
C2':C8(RNA) - O2:DC14(tDNA)
C2':C8(RNA) - C3':DC14(tDNA)
O2':C8(RNA) - OP1:DC14(tDNA)
O2':C8(RNA) - OP2:DC14(tDNA)
O2':C8(RNA) - C1':DC14(tDNA)
O2':C8(RNA) - C3':DC14(tDNA)
O2':C8(RNA) - C2':DC14(tDNA)
O2':C8(RNA) - O3':DC14(tDNA)
O3':C8(RNA) - P:DC14(tDNA)
O3':C8(RNA) - OP1:DC14(tDNA)
O3':C8(RNA) - C5':DC14(tDNA)
O3':C8(RNA) - C4':DC14(tDNA)
O3':C8(RNA) - O4':DC14(tDNA)
O3':C8(RNA) - O2:DC14(tDNA)
O3':C8(RNA) - C3':DC14(tDNA)
O3':C8(RNA) - C2':DC14(tDNA)
O3':C8(RNA) - O3':DC14(tDNA)
P:C8(RNA) - N2:DG16(tDNA)
OP1:C8(RNA) - P:DG16(tDNA)
OP1:C8(RNA) - OP1:DG16(tDNA)
OP1:C8(RNA) - OP2:DG16(tDNA)
OP1:C8(RNA) - O5':DG16(tDNA)
OP1:C8(RNA) - C4':DG16(tDNA)
OP1:C8(RNA) - O4':DG16(tDNA)
OP1:C8(RNA) - C8:DG16(tDNA)
OP1:C8(RNA) - N7:DG16(tDNA)
OP1:C8(RNA) - C2:DG16(tDNA)
OP1:C8(RNA) - N2:DG16(tDNA)
OP2:C8(RNA) - OP2:DG16(tDNA)
OP2:C8(RNA) - C8:DG16(tDNA)
OP2:C8(RNA) - N7:DG16(tDNA)
OP2:C8(RNA) - O6:DG16(tDNA)
OP2:C8(RNA) - C2:DG16(tDNA)
OP2:C8(RNA) - N2:DG16(tDNA)
OP2:C8(RNA) - N3:DG16(tDNA)
OP2:C8(RNA) - C2':DG16(tDNA)
O5':C8(RNA) - C1':DG16(tDNA)
O5':C8(RNA) - O3':DG16(tDNA)
C5':C8(RNA) - C3':DG16(tDNA)
C5':C8(RNA) - O3':DG16(tDNA)
C4':C8(RNA) - OP1:DG16(tDNA)
C4':C8(RNA) - N2:DG16(tDNA)
O4':C8(RNA) - OP1:DG16(tDNA)
O4':C8(RNA) - O4':DG16(tDNA)
O4':C8(RNA) - O3':DG16(tDNA)
C1':C8(RNA) - OP1:DG16(tDNA)
C1':C8(RNA) - O4':DG16(tDNA)
C4:C8(RNA) - OP1:DG16(tDNA)
N4:C8(RNA) - OP1:DG16(tDNA)
N4:C8(RNA) - OP2:DG16(tDNA)
N4:C8(RNA) - C3':DG16(tDNA)
N4:C8(RNA) - O3':DG16(tDNA)
N3:C8(RNA) - OP1:DG16(tDNA)
N3:C8(RNA) - O3':DG16(tDNA)
O2:C8(RNA) - C2':DG16(tDNA)
C3':C8(RNA) - O3':DG16(tDNA)
C2':C8(RNA) - O3':DG16(tDNA)
O2':C8(RNA) - P:DG16(tDNA)
O2':C8(RNA) - OP2:DG16(tDNA)
O2':C8(RNA) - C1':DG16(tDNA)
O2':C8(RNA) - C8:DG16(tDNA)
O2':C8(RNA) - N7:DG16(tDNA)
O2':C8(RNA) - C3':DG16(tDNA)
O2':C8(RNA) - C2':DG16(tDNA)
O2':C8(RNA) - O3':DG16(tDNA)
O3':C8(RNA) - OP1:DG16(tDNA)
O3':C8(RNA) - OP2:DG16(tDNA)
O3':C8(RNA) - O5':DG16(tDNA)
O3':C8(RNA) - C4':DG16(tDNA)
O3':C8(RNA) - O6:DG16(tDNA)
O3':C8(RNA) - O3':DG16(tDNA)
